# Supplementary material for: Construction of the graph genomes of Takifugu provides novel insights into the genomic mechanisms of population structure and migratory traits
Source: BMC Biol. 2025 Jul 1;23:195. doi: 10.1186/s12915-025-02296-7 (PMC12220038; doi:10.1186/s12915-025-02296-7)
Supplement: Supplementary file 1 — Additional file 1: Fig. S1. Box plot illustrating the D statistics from the two populations. [file 12915_2025_2296_MOESM1_ESM.xlsx]

## Sheet: RNA_Sample
Additional file 10: Table 9. The RNA-seq data used for gene structure annotation in this study.
Run	BioProject	tissue	Species
DRR322245	PRJDB12459	whole body	Takifugu alboplumbeus
DRR322246	PRJDB12459	whole body	Takifugu alboplumbeus
DRR322247	PRJDB12459	whole body	Takifugu alboplumbeus
DRR322248	PRJDB12459	whole body	Takifugu alboplumbeus
DRR322249	PRJDB12459	whole body	Takifugu alboplumbeus
DRR322250	PRJDB12459	whole body	Takifugu alboplumbeus
SRR6981452	PRJNA449558	Stomach	Takifugu obscurus
SRR6981453	PRJNA449558	Skin	Takifugu obscurus
SRR6981454	PRJNA449558	Kidney	Takifugu obscurus
SRR6981455	PRJNA449558	Heart	Takifugu obscurus
SRR6981456	PRJNA449558	Gonad	Takifugu obscurus
SRR6981457	PRJNA449558	Gill	Takifugu obscurus
SRR6981458	PRJNA449558	Gallbladder	Takifugu obscurus
SRR6981459	PRJNA449558	Eye	Takifugu obscurus
SRR6981460	PRJNA449558	Brain	Takifugu obscurus
SRR6981461	PRJNA449558	Blood	Takifugu obscurus
SRR6981462	PRJNA449558	Muscle	Takifugu obscurus
SRR6981463	PRJNA449558	Liver	Takifugu obscurus
SRR12415867	PRJNA656194	spleen	Takifugu rubripes
SRR12415868	PRJNA656194	spleen	Takifugu rubripes
SRR12415869	PRJNA656194	spleen	Takifugu rubripes
SRR12415870	PRJNA656194	spleen	Takifugu rubripes
SRR12415871	PRJNA656194	spleen	Takifugu rubripes
SRR12415872	PRJNA656194	spleen	Takifugu rubripes
SRR12415873	PRJNA656194	spleen	Takifugu rubripes
SRR12415874	PRJNA656194	spleen	Takifugu rubripes
SRR12415875	PRJNA656194	gill	Takifugu rubripes
SRR12415876	PRJNA656194	gill	Takifugu rubripes
SRR12415877	PRJNA656194	gill	Takifugu rubripes
SRR12415878	PRJNA656194	gill	Takifugu rubripes
SRR12415879	PRJNA656194	gill	Takifugu rubripes
SRR12415880	PRJNA656194	gill	Takifugu rubripes
SRR12415881	PRJNA656194	gill	Takifugu rubripes
SRR12415882	PRJNA656194	gill	Takifugu rubripes
SRR22306545	PRJNA901637	mixture of Muscle, eye, skin, gill, kidney, liver, intestine, spleen, gonad, heart and stomach	Takifugu ocellatus
SRR8285219	PRJNA508537	mixture of eye,brain,heart,liver,intestine,gill,skin,kidney and spleen	Takifugu bimaculatu
