# Supplementary material for: Construction of the graph genomes of Takifugu provides novel insights into the genomic mechanisms of population structure and migratory traits
Source: BMC Biol. 2025 Jul 1;23:195. doi: 10.1186/s12915-025-02296-7 (PMC12220038; doi:10.1186/s12915-025-02296-7)
Supplement: Supplementary file 2 — Additional file 2: Table 1. Results of the KEGG enrichment analysis of genes associated with the SVs showing frequency differences between the two migratory populations. [file 12915_2025_2296_MOESM2_ESM.xlsx]

## Sheet: Sheet 1
Additional file 11: Table 10. The RNA-seq data used for the transcriptomic characteristic analysis of the pan-genome in this study.
Run	Tissue	BioProject	Differential expression groups
SRR1022672	gill	PRJNA224763	/
SRR1022677	swim bladder	PRJNA224764	/
SRR6981461	Blood	PRJNA449558	/
SRR6981460	Brain	PRJNA449558	/
SRR6981459	Eye	PRJNA449558	/
SRR6981458	Gall bladder	PRJNA449558	/
SRR6981457	Gill	PRJNA449558	/
SRR6981456	Gonad	PRJNA449558	/
SRR6981455	Heart	PRJNA449558	/
SRR6981454	Kidney	PRJNA449558	/
SRR6981463	Liver	PRJNA449558	/
SRR6981462	Muscle	PRJNA449558	/
SRR6981453	Skin	PRJNA449558	/
SRR6981452	Stomach	PRJNA449558	/
SRR12415875	gill	PRJNA656194	CK
SRR12415876	gill	PRJNA656194	CK
SRR12415877	gill	PRJNA656194	CK
SRR12415878	gill	PRJNA656194	CK
SRR12415879	gill	PRJNA656194	Vibrio harveyi at concentration of 2.5x 10e7 CFU/mL
SRR12415880	gill	PRJNA656194	Vibrio harveyi at concentration of 2.5x 10e7 CFU/mL
SRR12415881	gill	PRJNA656194	Vibrio harveyi at concentration of 2.5x 10e7 CFU/mL
SRR12415882	gill	PRJNA656194	Vibrio harveyi at concentration of 2.5x 10e7 CFU/mL
SRR12415867	spleen	PRJNA656194	CK
SRR12415868	spleen	PRJNA656194	CK
SRR12415869	spleen	PRJNA656194	CK
SRR12415870	spleen	PRJNA656194	CK
SRR12415871	spleen	PRJNA656194	Vibrio harveyi at concentration of 2.5x 10e7 CFU/mL
SRR12415872	spleen	PRJNA656194	Vibrio harveyi at concentration of 2.5x 10e7 CFU/mL
SRR12415873	spleen	PRJNA656194	Vibrio harveyi at concentration of 2.5x 10e7 CFU/mL
SRR12415874	spleen	PRJNA656194	Vibrio harveyi at concentration of 2.5x 10e7 CFU/mL
SRR14352324	Liver	PRJNA725639	/
SRR14352325	Liver	PRJNA725639	/
SRR14352328	Liver	PRJNA725639	/
SRR14352332	Liver	PRJNA725639	/
SRR14352333	Liver	PRJNA725639	/
SRR14352334	Liver	PRJNA725639	/
SRR14352326	pituitary	PRJNA725639	/
SRR14352327	pituitary	PRJNA725639	/
SRR14352329	pituitary	PRJNA725639	/
SRR14352330	pituitary	PRJNA725639	/
SRR14352331	pituitary	PRJNA725639	/
SRR14352335	pituitary	PRJNA725639	/
SRR15423411	Kidney	PRJNA754015	CK
SRR15423412	Kidney	PRJNA754015	CK
SRR15423413	Kidney	PRJNA754015	CK
SRR15423414	Kidney	PRJNA754015	poly(I:C) 12h
SRR15423415	Kidney	PRJNA754015	poly(I:C) 12h
SRR15423416	Kidney	PRJNA754015	poly(I:C) 12h
SRR15423417	Kidney	PRJNA754015	poly(I:C) 48h
SRR15423418	Kidney	PRJNA754015	poly(I:C) 48h
SRR15423419	Kidney	PRJNA754015	poly(I:C) 48h
SRR22726652	swim bladder	PRJNA910922	/
SRR22726653	swim bladder	PRJNA910922	/
SRR22726654	swim bladder	PRJNA910922	/
