# Supplementary material for: Construction of the graph genomes of Takifugu provides novel insights into the genomic mechanisms of population structure and migratory traits
Source: BMC Biol. 2025 Jul 1;23:195. doi: 10.1186/s12915-025-02296-7 (PMC12220038; doi:10.1186/s12915-025-02296-7)
Supplement: Supplementary file 4 — Additional file 4: Table 3. Differentially expressed immune-related genes identified in this study. [file 12915_2025_2296_MOESM4_ESM.xlsx]

## Sheet: kegg_rich
Additional file 2: Table 1. Results of the KEGG enrichment analysis of genes associated with the SVs showing frequency differences between the two migratory populations.
ID	Description	GeneRatio	BgRatio	pvalue	p.adjust	qvalue	geneID	Count
tru02010	ABC transporters	10/273	49/5969	5.72337e-05	0.00738315	0.00728977	Takifugu_flavidus00198/Takifugu_flavidus01134/Takifugu_flavidus02567/Takifugu_flavidus03249/Takifugu_flavidus03445/Takifugu_flavidus05314/Takifugu_flavidus07565/Takifugu_flavidus09551/Takifugu_flavidus10560/Takifugu_flavidus16113	10
tru00591	Linoleic acid metabolism	5/273	24/5969	0.00400398	0.258257	0.25499	Takifugu_flavidus02932/Takifugu_flavidus08105/Takifugu_flavidus10584/Takifugu_flavidus16369/Takifugu_flavidus17498	5
tru00640	Propanoate metabolism	5/273	36/5969	0.0227452	0.672693	0.664185	Takifugu_flavidus03788/Takifugu_flavidus04889/Takifugu_flavidus06150/Takifugu_flavidus09828/Takifugu_flavidus17773	5
tru04510	Focal adhesion	19/273	262/5969	0.0303163	0.672693	0.664185	Takifugu_flavidus00091/Takifugu_flavidus00551/Takifugu_flavidus01322/Takifugu_flavidus01694/Takifugu_flavidus01781/Takifugu_flavidus03705/Takifugu_flavidus05405/Takifugu_flavidus06147/Takifugu_flavidus06476/Takifugu_flavidus07629/Takifugu_flavidus10847/Takifugu_flavidus12388/Takifugu_flavidus14223/Takifugu_flavidus14519/Takifugu_flavidus16685/Takifugu_flavidus17128/Takifugu_flavidus17485/Takifugu…	19
tru04261	Adrenergic signaling in cardiomyocytes	16/273	215/5969	0.0365567	0.672693	0.664185	Takifugu_flavidus00459/Takifugu_flavidus01217/Takifugu_flavidus03413/Takifugu_flavidus03878/Takifugu_flavidus04087/Takifugu_flavidus04488/Takifugu_flavidus04724/Takifugu_flavidus06617/Takifugu_flavidus07641/Takifugu_flavidus07705/Takifugu_flavidus10236/Takifugu_flavidus10518/Takifugu_flavidus10578/Takifugu_flavidus17787/Takifugu_flavidus19312/Takifugu_flavidus19315	16
tru04530	Tight junction	15/273	200/5969	0.0397584	0.672693	0.664185	Takifugu_flavidus03526/Takifugu_flavidus03705/Takifugu_flavidus04087/Takifugu_flavidus05432/Takifugu_flavidus07123/Takifugu_flavidus08461/Takifugu_flavidus10664/Takifugu_flavidus13182/Takifugu_flavidus16239/Takifugu_flavidus16505/Takifugu_flavidus16671/Takifugu_flavidus16685/Takifugu_flavidus17374/Takifugu_flavidus17500/Takifugu_flavidus18235	15
tru00670	One carbon pool by folate	3/273	18/5969	0.0464114	0.672693	0.664185	Takifugu_flavidus02166/Takifugu_flavidus15316/Takifugu_flavidus19920	3
tru04141	Protein processing in endoplasmic reticulum	13/273	171/5969	0.0487527	0.672693	0.664185	Takifugu_flavidus00187/Takifugu_flavidus00724/Takifugu_flavidus00766/Takifugu_flavidus02790/Takifugu_flavidus04003/Takifugu_flavidus05715/Takifugu_flavidus06289/Takifugu_flavidus07039/Takifugu_flavidus10847/Takifugu_flavidus15984/Takifugu_flavidus17354/Takifugu_flavidus17374/Takifugu_flavidus19312	13
tru04142	Lysosome	11/273	140/5969	0.0549634	0.672693	0.664185	Takifugu_flavidus00989/Takifugu_flavidus01191/Takifugu_flavidus01204/Takifugu_flavidus05106/Takifugu_flavidus05314/Takifugu_flavidus05647/Takifugu_flavidus06491/Takifugu_flavidus06663/Takifugu_flavidus12653/Takifugu_flavidus16875/Takifugu_flavidus17865	11
tru00564	Glycerophospholipid metabolism	9/273	107/5969	0.0552889	0.672693	0.664185	Takifugu_flavidus01106/Takifugu_flavidus01835/Takifugu_flavidus03017/Takifugu_flavidus06862/Takifugu_flavidus12653/Takifugu_flavidus16369/Takifugu_flavidus17498/Takifugu_flavidus18376/Takifugu_flavidus18415	9
tru00620	Pyruvate metabolism	5/273	46/5969	0.0573614	0.672693	0.664185	Takifugu_flavidus00593/Takifugu_flavidus02451/Takifugu_flavidus04889/Takifugu_flavidus09905/Takifugu_flavidus11864	5
tru04144	Endocytosis	19/273	287/5969	0.0653888	0.70293	0.694039	Takifugu_flavidus01356/Takifugu_flavidus01694/Takifugu_flavidus01713/Takifugu_flavidus02126/Takifugu_flavidus03447/Takifugu_flavidus03684/Takifugu_flavidus04275/Takifugu_flavidus05581/Takifugu_flavidus05623/Takifugu_flavidus06357/Takifugu_flavidus06478/Takifugu_flavidus07635/Takifugu_flavidus08224/Takifugu_flavidus08474/Takifugu_flavidus08957/Takifugu_flavidus10456/Takifugu_flavidus11899/Takifugu…	19
tru04371	Apelin signaling pathway	12/273	168/5969	0.0825406	0.715118	0.706073	Takifugu_flavidus01217/Takifugu_flavidus02290/Takifugu_flavidus07641/Takifugu_flavidus07752/Takifugu_flavidus10236/Takifugu_flavidus10518/Takifugu_flavidus10664/Takifugu_flavidus11782/Takifugu_flavidus12852/Takifugu_flavidus17540/Takifugu_flavidus17787/Takifugu_flavidus18235	12
tru04216	Ferroptosis	5/273	52/5969	0.087546	0.715118	0.706073	Takifugu_flavidus02479/Takifugu_flavidus02932/Takifugu_flavidus05723/Takifugu_flavidus06929/Takifugu_flavidus10017	5
tru00020	Citrate cycle (TCA cycle)	4/273	38/5969	0.0937087	0.715118	0.706073	Takifugu_flavidus02451/Takifugu_flavidus03788/Takifugu_flavidus05347/Takifugu_flavidus06150	4
tru04810	Regulation of actin cytoskeleton	17/273	267/5969	0.102985	0.715118	0.706073	Takifugu_flavidus01322/Takifugu_flavidus03036/Takifugu_flavidus03402/Takifugu_flavidus03705/Takifugu_flavidus06147/Takifugu_flavidus07416/Takifugu_flavidus08741/Takifugu_flavidus09009/Takifugu_flavidus09302/Takifugu_flavidus10236/Takifugu_flavidus10456/Takifugu_flavidus13182/Takifugu_flavidus14519/Takifugu_flavidus15939/Takifugu_flavidus16685/Takifugu_flavidus17210/Takifugu_flavidus17500	17
tru00562	Inositol phosphate metabolism	8/273	105/5969	0.106695	0.715118	0.706073	Takifugu_flavidus02929/Takifugu_flavidus04482/Takifugu_flavidus05611/Takifugu_flavidus07641/Takifugu_flavidus11446/Takifugu_flavidus13375/Takifugu_flavidus17773/Takifugu_flavidus17787	8
tru04137	Mitophagy - animal	7/273	88/5969	0.10679	0.715118	0.706073	Takifugu_flavidus02126/Takifugu_flavidus05439/Takifugu_flavidus07732/Takifugu_flavidus10017/Takifugu_flavidus12852/Takifugu_flavidus12878/Takifugu_flavidus17406	7
tru01200	Carbon metabolism	10/273	140/5969	0.106846	0.715118	0.706073	Takifugu_flavidus00593/Takifugu_flavidus01706/Takifugu_flavidus02451/Takifugu_flavidus03788/Takifugu_flavidus03975/Takifugu_flavidus05347/Takifugu_flavidus06150/Takifugu_flavidus06609/Takifugu_flavidus09905/Takifugu_flavidus17773	10
tru04512	ECM-receptor interaction	8/273	106/5969	0.111107	0.715118	0.706073	Takifugu_flavidus00091/Takifugu_flavidus03476/Takifugu_flavidus05405/Takifugu_flavidus07629/Takifugu_flavidus12388/Takifugu_flavidus14223/Takifugu_flavidus17485/Takifugu_flavidus18204	8
tru04145	Phagosome	9/273	125/5969	0.11767	0.715118	0.706073	Takifugu_flavidus01191/Takifugu_flavidus05716/Takifugu_flavidus08461/Takifugu_flavidus11653/Takifugu_flavidus14422/Takifugu_flavidus14425/Takifugu_flavidus16685/Takifugu_flavidus16875/Takifugu_flavidus18816	9
tru04912	GnRH signaling pathway	9/273	126/5969	0.121958	0.715118	0.706073	Takifugu_flavidus03878/Takifugu_flavidus04087/Takifugu_flavidus04724/Takifugu_flavidus06147/Takifugu_flavidus07705/Takifugu_flavidus07752/Takifugu_flavidus10578/Takifugu_flavidus16369/Takifugu_flavidus17787	9
tru04130	SNARE interactions in vesicular transport	4/273	43/5969	0.131848	0.737508	0.72818	Takifugu_flavidus05321/Takifugu_flavidus05441/Takifugu_flavidus09116/Takifugu_flavidus11621	4
tru04920	Adipocytokine signaling pathway	7/273	94/5969	0.137668	0.737508	0.72818	Takifugu_flavidus03955/Takifugu_flavidus04889/Takifugu_flavidus05723/Takifugu_flavidus12299/Takifugu_flavidus16265/Takifugu_flavidus17883/Takifugu_flavidus18235	7
tru04136	Autophagy - other	3/273	29/5969	0.144805	0.737508	0.72818	Takifugu_flavidus06703/Takifugu_flavidus10017/Takifugu_flavidus12852	3
tru00830	Retinol metabolism	4/273	45/5969	0.148645	0.737508	0.72818	Takifugu_flavidus03042/Takifugu_flavidus08105/Takifugu_flavidus10584/Takifugu_flavidus15568	4
tru04010	MAPK signaling pathway	22/273	385/5969	0.162498	0.776379	0.766559	Takifugu_flavidus00816/Takifugu_flavidus01694/Takifugu_flavidus01783/Takifugu_flavidus02899/Takifugu_flavidus02913/Takifugu_flavidus04087/Takifugu_flavidus04824/Takifugu_flavidus05839/Takifugu_flavidus06147/Takifugu_flavidus06476/Takifugu_flavidus07705/Takifugu_flavidus09009/Takifugu_flavidus09302/Takifugu_flavidus09615/Takifugu_flavidus09731/Takifugu_flavidus10456/Takifugu_flavidus15263/Takifugu…	22
tru00565	Ether lipid metabolism	4/273	51/5969	0.203375	0.91602	0.904434	Takifugu_flavidus01835/Takifugu_flavidus06862/Takifugu_flavidus16369/Takifugu_flavidus17498	4
tru00590	Arachidonic acid metabolism	4/273	52/5969	0.213028	0.91602	0.904434	Takifugu_flavidus02932/Takifugu_flavidus04016/Takifugu_flavidus16369/Takifugu_flavidus17498	4
tru04340	Hedgehog signaling pathway	4/273	52/5969	0.213028	0.91602	0.904434	Takifugu_flavidus00077/Takifugu_flavidus00551/Takifugu_flavidus07313/Takifugu_flavidus16234	4
tru03440	Homologous recombination	3/273	36/5969	0.22616	0.941117	0.929214	Takifugu_flavidus05920/Takifugu_flavidus15617/Takifugu_flavidus17148	3
tru04514	Cell adhesion molecules (CAMs)	9/273	148/5969	0.235584	0.949697	0.937685	Takifugu_flavidus01561/Takifugu_flavidus03374/Takifugu_flavidus03526/Takifugu_flavidus04403/Takifugu_flavidus07582/Takifugu_flavidus12997/Takifugu_flavidus14660/Takifugu_flavidus14730/Takifugu_flavidus16986	9
tru00592	alpha-Linolenic acid metabolism	2/273	21/5969	0.249229	0.950493	0.938472	Takifugu_flavidus16369/Takifugu_flavidus17498	2
tru00510	N-Glycan biosynthesis	4/273	56/5969	0.252792	0.950493	0.938472	Takifugu_flavidus00187/Takifugu_flavidus05715/Takifugu_flavidus08964/Takifugu_flavidus17354	4
tru03320	PPAR signaling pathway	5/273	75/5969	0.258146	0.950493	0.938472	Takifugu_flavidus00593/Takifugu_flavidus05723/Takifugu_flavidus09905/Takifugu_flavidus12299/Takifugu_flavidus16265	5
tru00061	Fatty acid biosynthesis	2/273	22/5969	0.266481	0.950493	0.938472	Takifugu_flavidus04889/Takifugu_flavidus05723	2
tru04217	Necroptosis	8/273	135/5969	0.276122	0.950493	0.938472	Takifugu_flavidus01356/Takifugu_flavidus02790/Takifugu_flavidus02932/Takifugu_flavidus04724/Takifugu_flavidus10578/Takifugu_flavidus10847/Takifugu_flavidus16369/Takifugu_flavidus17883	8
tru04260	Cardiac muscle contraction	7/273	116/5969	0.27999	0.950493	0.938472	Takifugu_flavidus01217/Takifugu_flavidus04087/Takifugu_flavidus06617/Takifugu_flavidus10236/Takifugu_flavidus10518/Takifugu_flavidus12170/Takifugu_flavidus19315	7
tru00040	Pentose and glucuronate interconversions	2/273	24/5969	0.300943	0.964294	0.952098	Takifugu_flavidus00167/Takifugu_flavidus15615	2
tru00514	Other types of O-glycan biosynthesis	2/273	24/5969	0.300943	0.964294	0.952098	Takifugu_flavidus06997/Takifugu_flavidus08964	2
tru00140	Steroid hormone biosynthesis	3/273	43/5969	0.313956	0.964294	0.952098	Takifugu_flavidus08105/Takifugu_flavidus09843/Takifugu_flavidus10584	3
tru00330	Arginine and proline metabolism	3/273	43/5969	0.313956	0.964294	0.952098	Takifugu_flavidus02479/Takifugu_flavidus10520/Takifugu_flavidus11864	3
tru04270	Vascular smooth muscle contraction	9/273	164/5969	0.335405	0.96652	0.954296	Takifugu_flavidus03705/Takifugu_flavidus03878/Takifugu_flavidus04087/Takifugu_flavidus07752/Takifugu_flavidus10664/Takifugu_flavidus11524/Takifugu_flavidus13041/Takifugu_flavidus16369/Takifugu_flavidus17787	9
tru03020	RNA polymerase	2/273	28/5969	0.368807	0.96652	0.954296	Takifugu_flavidus01269/Takifugu_flavidus10326	2
tru00130	Ubiquinone and other terpenoid-quinone biosynthesis	1/273	10/5969	0.374068	0.96652	0.954296	Takifugu_flavidus04797	1
tru00230	Purine metabolism	9/273	170/5969	0.374767	0.96652	0.954296	Takifugu_flavidus02166/Takifugu_flavidus02290/Takifugu_flavidus05939/Takifugu_flavidus06734/Takifugu_flavidus09644/Takifugu_flavidus11898/Takifugu_flavidus12381/Takifugu_flavidus16749/Takifugu_flavidus18166	9
tru00071	Fatty acid degradation	3/273	48/5969	0.377398	0.96652	0.954296	Takifugu_flavidus05723/Takifugu_flavidus11864/Takifugu_flavidus16265	3
tru00860	Porphyrin and chlorophyll metabolism	2/273	29/5969	0.385399	0.96652	0.954296	Takifugu_flavidus03914/Takifugu_flavidus14332	2
tru00310	Lysine degradation	4/273	70/5969	0.399055	0.96652	0.954296	Takifugu_flavidus06997/Takifugu_flavidus11864/Takifugu_flavidus12358/Takifugu_flavidus13734	4
tru04140	Autophagy - animal	8/273	153/5969	0.400798	0.96652	0.954296	Takifugu_flavidus01694/Takifugu_flavidus05321/Takifugu_flavidus05439/Takifugu_flavidus06703/Takifugu_flavidus10017/Takifugu_flavidus11782/Takifugu_flavidus12852/Takifugu_flavidus18235	8
tru00380	Tryptophan metabolism	3/273	50/5969	0.402498	0.96652	0.954296	Takifugu_flavidus03042/Takifugu_flavidus11864/Takifugu_flavidus12358	3
tru04012	ErbB signaling pathway	6/273	113/5969	0.414398	0.96652	0.954296	Takifugu_flavidus00551/Takifugu_flavidus04724/Takifugu_flavidus04824/Takifugu_flavidus06147/Takifugu_flavidus10578/Takifugu_flavidus11782	6
tru00512	Mucin type O-glycan biosynthesis	2/273	31/5969	0.417993	0.96652	0.954296	Takifugu_flavidus09590/Takifugu_flavidus13727	2
tru00982	Drug metabolism - cytochrome P450	2/273	31/5969	0.417993	0.96652	0.954296	Takifugu_flavidus03042/Takifugu_flavidus12258	2
tru00280	Valine, leucine and isoleucine degradation	3/273	52/5969	0.427305	0.96652	0.954296	Takifugu_flavidus03042/Takifugu_flavidus11864/Takifugu_flavidus17773	3
tru04068	FoxO signaling pathway	9/273	178/5969	0.427773	0.96652	0.954296	Takifugu_flavidus01694/Takifugu_flavidus03446/Takifugu_flavidus06147/Takifugu_flavidus07286/Takifugu_flavidus07705/Takifugu_flavidus12852/Takifugu_flavidus17406/Takifugu_flavidus17669/Takifugu_flavidus18235	9
tru04218	Cellular senescence	10/273	202/5969	0.445172	0.96652	0.954296	Takifugu_flavidus01783/Takifugu_flavidus02790/Takifugu_flavidus03646/Takifugu_flavidus04087/Takifugu_flavidus07705/Takifugu_flavidus07732/Takifugu_flavidus07752/Takifugu_flavidus10847/Takifugu_flavidus12666/Takifugu_flavidus17406	10
tru04933	AGE-RAGE signaling pathway in diabetic complications	7/273	139/5969	0.452811	0.96652	0.954296	Takifugu_flavidus05839/Takifugu_flavidus06476/Takifugu_flavidus07705/Takifugu_flavidus10664/Takifugu_flavidus16685/Takifugu_flavidus17787/Takifugu_flavidus17883	7
tru00730	Thiamine metabolism	1/273	13/5969	0.456228	0.96652	0.954296	Takifugu_flavidus04493	1
tru00030	Pentose phosphate pathway	2/273	34/5969	0.465176	0.96652	0.954296	Takifugu_flavidus01706/Takifugu_flavidus03975	2
tru00410	beta-Alanine metabolism	2/273	34/5969	0.465176	0.96652	0.954296	Takifugu_flavidus11864/Takifugu_flavidus17773	2
tru00533	Glycosaminoglycan biosynthesis - keratan sulfate	1/273	15/5969	0.504938	0.96652	0.954296	Takifugu_flavidus08964	1
tru04623	Cytosolic DNA-sensing pathway	2/273	37/5969	0.510034	0.96652	0.954296	Takifugu_flavidus01269/Takifugu_flavidus10326	2
tru04120	Ubiquitin mediated proteolysis	7/273	148/5969	0.519525	0.96652	0.954296	Takifugu_flavidus03749/Takifugu_flavidus04275/Takifugu_flavidus04695/Takifugu_flavidus10149/Takifugu_flavidus12644/Takifugu_flavidus16234/Takifugu_flavidus19010	7
tru04540	Gap junction	5/273	104/5969	0.520233	0.96652	0.954296	Takifugu_flavidus03878/Takifugu_flavidus06147/Takifugu_flavidus07752/Takifugu_flavidus08461/Takifugu_flavidus17787	5
tru05132	Salmonella infection	4/273	82/5969	0.520977	0.96652	0.954296	Takifugu_flavidus07705/Takifugu_flavidus11653/Takifugu_flavidus16685/Takifugu_flavidus19439	4
tru04020	Calcium signaling pathway	13/273	281/5969	0.524963	0.96652	0.954296	Takifugu_flavidus01217/Takifugu_flavidus03878/Takifugu_flavidus04031/Takifugu_flavidus04087/Takifugu_flavidus04488/Takifugu_flavidus04724/Takifugu_flavidus07752/Takifugu_flavidus10518/Takifugu_flavidus10578/Takifugu_flavidus13041/Takifugu_flavidus13643/Takifugu_flavidus17540/Takifugu_flavidus17787	13
tru04070	Phosphatidylinositol signaling system	6/273	129/5969	0.543132	0.96652	0.954296	Takifugu_flavidus02929/Takifugu_flavidus04482/Takifugu_flavidus05611/Takifugu_flavidus07752/Takifugu_flavidus13375/Takifugu_flavidus17787	6
tru04622	RIG-I-like receptor signaling pathway	3/273	64/5969	0.566388	0.96652	0.954296	Takifugu_flavidus01433/Takifugu_flavidus07705/Takifugu_flavidus10017	3
tru00053	Ascorbate and aldarate metabolism	1/273	18/5969	0.569972	0.96652	0.954296	Takifugu_flavidus11864	1
tru04150	mTOR signaling pathway	8/273	179/5969	0.579015	0.96652	0.954296	Takifugu_flavidus00551/Takifugu_flavidus01694/Takifugu_flavidus05439/Takifugu_flavidus06147/Takifugu_flavidus11782/Takifugu_flavidus17669/Takifugu_flavidus18235/Takifugu_flavidus18816	8
tru04210	Apoptosis	7/273	157/5969	0.583102	0.96652	0.954296	Takifugu_flavidus02790/Takifugu_flavidus05839/Takifugu_flavidus07752/Takifugu_flavidus08461/Takifugu_flavidus10847/Takifugu_flavidus17374/Takifugu_flavidus18623	7
tru00190	Oxidative phosphorylation	5/273	112/5969	0.587017	0.96652	0.954296	Takifugu_flavidus01191/Takifugu_flavidus12170/Takifugu_flavidus12885/Takifugu_flavidus16875/Takifugu_flavidus18816	5
tru00100	Steroid biosynthesis	1/273	20/5969	0.608525	0.96652	0.954296	Takifugu_flavidus04261	1
tru00900	Terpenoid backbone biosynthesis	1/273	20/5969	0.608525	0.96652	0.954296	Takifugu_flavidus17216	1
tru04916	Melanogenesis	6/273	138/5969	0.609951	0.96652	0.954296	Takifugu_flavidus00551/Takifugu_flavidus03413/Takifugu_flavidus03878/Takifugu_flavidus04724/Takifugu_flavidus10578/Takifugu_flavidus17787	6
tru00970	Aminoacyl-tRNA biosynthesis	2/273	45/5969	0.617038	0.96652	0.954296	Takifugu_flavidus13064/Takifugu_flavidus19351	2
tru04114	Oocyte meiosis	6/273	139/5969	0.61704	0.96652	0.954296	Takifugu_flavidus01694/Takifugu_flavidus03508/Takifugu_flavidus04724/Takifugu_flavidus07705/Takifugu_flavidus07752/Takifugu_flavidus10578	6
tru00563	Glycosylphosphatidylinositol (GPI)-anchor biosynthesis	1/273	21/5969	0.62649	0.96652	0.954296	Takifugu_flavidus09215	1
tru00561	Glycerolipid metabolism	3/273	70/5969	0.627743	0.96652	0.954296	Takifugu_flavidus03975/Takifugu_flavidus06862/Takifugu_flavidus11864	3
tru00260	Glycine, serine and threonine metabolism	2/273	46/5969	0.629081	0.96652	0.954296	Takifugu_flavidus03914/Takifugu_flavidus03975	2
tru04625	C-type lectin receptor signaling pathway	5/273	118/5969	0.633647	0.96652	0.954296	Takifugu_flavidus01783/Takifugu_flavidus07705/Takifugu_flavidus07752/Takifugu_flavidus11841/Takifugu_flavidus13432	5
tru04146	Peroxisome	4/273	95/5969	0.638353	0.96652	0.954296	Takifugu_flavidus05723/Takifugu_flavidus07565/Takifugu_flavidus08545/Takifugu_flavidus12839	4
tru04520	Adherens junction	5/273	120/5969	0.648461	0.96652	0.954296	Takifugu_flavidus01694/Takifugu_flavidus02218/Takifugu_flavidus08702/Takifugu_flavidus16685/Takifugu_flavidus17128	5
tru00220	Arginine biosynthesis	1/273	23/5969	0.659992	0.96652	0.954296	Takifugu_flavidus00113	1
tru00340	Histidine metabolism	1/273	23/5969	0.659992	0.96652	0.954296	Takifugu_flavidus11864	1
tru00531	Glycosaminoglycan degradation	1/273	23/5969	0.659992	0.96652	0.954296	Takifugu_flavidus01204	1
tru04910	Insulin signaling pathway	7/273	171/5969	0.673074	0.96652	0.954296	Takifugu_flavidus00551/Takifugu_flavidus02290/Takifugu_flavidus04889/Takifugu_flavidus06147/Takifugu_flavidus11782/Takifugu_flavidus12286/Takifugu_flavidus18235	7
tru00010	Glycolysis / Gluconeogenesis	3/273	75/5969	0.67413	0.96652	0.954296	Takifugu_flavidus01706/Takifugu_flavidus06609/Takifugu_flavidus11864	3
tru00520	Amino sugar and nucleotide sugar metabolism	2/273	50/5969	0.674316	0.96652	0.954296	Takifugu_flavidus01706/Takifugu_flavidus07432	2
tru03460	Fanconi anemia pathway	2/273	52/5969	0.695207	0.982183	0.96976	Takifugu_flavidus05920/Takifugu_flavidus17148	2
tru00532	Glycosaminoglycan biosynthesis - chondroitin sulfate / dermatan sulfate	1/273	26/5969	0.704715	0.982183	0.96976	Takifugu_flavidus17573	1
tru04370	VEGF signaling pathway	3/273	79/5969	0.708085	0.982183	0.96976	Takifugu_flavidus07705/Takifugu_flavidus16369/Takifugu_flavidus16685	3
tru00515	Mannose type O-glycan biosynthesis	1/273	28/5969	0.731222	0.996885	0.984277	Takifugu_flavidus08964	1
tru04621	NOD-like receptor signaling pathway	5/273	137/5969	0.758602	0.996885	0.984277	Takifugu_flavidus07705/Takifugu_flavidus07752/Takifugu_flavidus10017/Takifugu_flavidus12852/Takifugu_flavidus17787	5
tru00052	Galactose metabolism	1/273	31/5969	0.766604	0.996885	0.984277	Takifugu_flavidus08964	1
tru00601	Glycosphingolipid biosynthesis - lacto and neolacto series	1/273	31/5969	0.766604	0.996885	0.984277	Takifugu_flavidus08964	1
tru00600	Sphingolipid metabolism	2/273	61/5969	0.775888	0.996885	0.984277	Takifugu_flavidus06862/Takifugu_flavidus18588	2
tru00480	Glutathione metabolism	2/273	65/5969	0.805345	0.996885	0.984277	Takifugu_flavidus04016/Takifugu_flavidus06929	2
tru00240	Pyrimidine metabolism	2/273	66/5969	0.812153	0.996885	0.984277	Takifugu_flavidus06734/Takifugu_flavidus16749	2
tru00350	Tyrosine metabolism	1/273	36/5969	0.815559	0.996885	0.984277	Takifugu_flavidus03042	1
tru00534	Glycosaminoglycan biosynthesis - heparan sulfate / heparin	1/273	36/5969	0.815559	0.996885	0.984277	Takifugu_flavidus17334	1
tru01212	Fatty acid metabolism	2/273	68/5969	0.825135	0.996885	0.984277	Takifugu_flavidus05723/Takifugu_flavidus16265	2
tru03008	Ribosome biogenesis in eukaryotes	2/273	70/5969	0.837307	0.996885	0.984277	Takifugu_flavidus05402/Takifugu_flavidus17192	2
tru00500	Starch and sucrose metabolism	1/273	39/5969	0.83987	0.996885	0.984277	Takifugu_flavidus01706	1
tru00630	Glyoxylate and dicarboxylate metabolism	1/273	40/5969	0.847242	0.996885	0.984277	Takifugu_flavidus03975	1
tru04310	Wnt signaling pathway	7/273	209/5969	0.850349	0.996885	0.984277	Takifugu_flavidus00551/Takifugu_flavidus01783/Takifugu_flavidus03244/Takifugu_flavidus04724/Takifugu_flavidus10578/Takifugu_flavidus16685/Takifugu_flavidus17787	7
tru04914	Progesterone-mediated oocyte maturation	3/273	103/5969	0.857362	0.996885	0.984277	Takifugu_flavidus01694/Takifugu_flavidus02290/Takifugu_flavidus07705	3
tru00051	Fructose and mannose metabolism	1/273	42/5969	0.860987	0.996885	0.984277	Takifugu_flavidus07432	1
tru00760	Nicotinate and nicotinamide metabolism	1/273	43/5969	0.86739	0.996885	0.984277	Takifugu_flavidus03042	1
tru04744	Phototransduction	1/273	43/5969	0.86739	0.996885	0.984277	Takifugu_flavidus16246	1
tru00250	Alanine, aspartate and glutamate metabolism	1/273	45/5969	0.879328	0.996885	0.984277	Takifugu_flavidus00113	1
tru03022	Basal transcription factors	1/273	46/5969	0.884889	0.996885	0.984277	Takifugu_flavidus01702	1
tru03050	Proteasome	1/273	48/5969	0.895256	0.996885	0.984277	Takifugu_flavidus07182	1
tru04115	p53 signaling pathway	2/273	85/5969	0.906723	0.996885	0.984277	Takifugu_flavidus05839/Takifugu_flavidus10104	2
tru01230	Biosynthesis of amino acids	2/273	87/5969	0.913546	0.996885	0.984277	Takifugu_flavidus02451/Takifugu_flavidus06609	2
tru00983	Drug metabolism - other enzymes	1/273	58/5969	0.934692	0.996885	0.984277	Takifugu_flavidus06734	1
tru04620	Toll-like receptor signaling pathway	2/273	98/5969	0.943435	0.996885	0.984277	Takifugu_flavidus07705/Takifugu_flavidus16685	2
tru04330	Notch signaling pathway	1/273	64/5969	0.95083	0.996885	0.984277	Takifugu_flavidus06993	1
tru04080	Neuroactive ligand-receptor interaction	14/273	445/5969	0.953208	0.996885	0.984277	Takifugu_flavidus00927/Takifugu_flavidus03293/Takifugu_flavidus03402/Takifugu_flavidus05716/Takifugu_flavidus07416/Takifugu_flavidus09971/Takifugu_flavidus10173/Takifugu_flavidus10533/Takifugu_flavidus10916/Takifugu_flavidus11524/Takifugu_flavidus13041/Takifugu_flavidus14150/Takifugu_flavidus16305/Takifugu_flavidus18730	14
tru04110	Cell cycle	3/273	147/5969	0.967945	0.996885	0.984277	Takifugu_flavidus00551/Takifugu_flavidus03508/Takifugu_flavidus07732	3
tru05168	Herpes simplex virus 1 infection	4/273	187/5969	0.975143	0.996885	0.984277	Takifugu_flavidus05716/Takifugu_flavidus05839/Takifugu_flavidus17883/Takifugu_flavidus18633	4
tru03018	RNA degradation	1/273	79/5969	0.975847	0.996885	0.984277	Takifugu_flavidus06609	1
tru03013	RNA transport	3/273	155/5969	0.976007	0.996885	0.984277	Takifugu_flavidus04468/Takifugu_flavidus08741/Takifugu_flavidus17121	3
tru04350	TGF-beta signaling pathway	2/273	123/5969	0.979142	0.996885	0.984277	Takifugu_flavidus11782/Takifugu_flavidus16234	2
tru03015	mRNA surveillance pathway	1/273	86/5969	0.982677	0.996885	0.984277	Takifugu_flavidus09007	1
tru04060	Cytokine-cytokine receptor interaction	3/273	190/5969	0.993567	0.996885	0.984277	Takifugu_flavidus00816/Takifugu_flavidus03955/Takifugu_flavidus09615	3
tru03010	Ribosome	1/273	108/5969	0.993922	0.996885	0.984277	Takifugu_flavidus07627	1
tru03040	Spliceosome	1/273	122/5969	0.996885	0.996885	0.984277	Takifugu_flavidus06566	1
