# Supplementary material for: Construction of the graph genomes of Takifugu provides novel insights into the genomic mechanisms of population structure and migratory traits
Source: BMC Biol. 2025 Jul 1;23:195. doi: 10.1186/s12915-025-02296-7 (PMC12220038; doi:10.1186/s12915-025-02296-7)
Supplement: Supplementary file 5 — Additional file 5: Table 4. Results of the KEGG enrichment analysis of immune-related DEGs. [file 12915_2025_2296_MOESM5_ESM.xlsx]

## Sheet: Sheet 1
Additional file 3: Table 2. Genes located in the XP-CLR selection signal regions identified in this study.
Chromosome	Start	End	XPCLR	Gene start	Gene end	Gene ID	Protein	Pathway ID	Pathway
Chr1	80001	100000	203.452	90423	103316	Takifugu_flavidus00002		tru04141	Protein processing in endoplasmic reticulum
Chr1	80001	100000	203.452	90423	103316	Takifugu_flavidus00002		tru04120	Ubiquitin mediated proteolysis
Chr1	430001	440000	200.807	433781	448282	Takifugu_flavidus00019	itgav	tru04510	Focal adhesion
Chr1	430001	440000	200.807	433781	448282	Takifugu_flavidus00019	itgav	tru04512	ECM-receptor interaction
Chr1	430001	440000	200.807	433781	448282	Takifugu_flavidus00019	itgav	tru04810	Regulation of actin cytoskeleton
Chr1	430001	440000	200.807	433781	448282	Takifugu_flavidus00019	itgav	tru04145	Phagosome
Chr1	430001	440000	200.807	433781	448282	Takifugu_flavidus00019	itgav	tru04514	Cell adhesion molecules (CAMs)
Chr1	590001	610000	168.559	590051	591032	Takifugu_flavidus00041
Chr1	590001	610000	168.559	593041	594810	Takifugu_flavidus00042
Chr1	590001	610000	168.559	602743	605526	Takifugu_flavidus00043
Chr1	630001	660000	157.308	611334	657731	Takifugu_flavidus00044
Chr1	680001	690000	191.805	678392	682354	Takifugu_flavidus00046
Chr1	680001	690000	191.805	685614	686657	Takifugu_flavidus00047	c1ql2
Chr1	1520001	1530000	163.933	1491912	1536926	Takifugu_flavidus00086	dpp10
Chr1	1640001	1660000	191.419	1617392	1655558	Takifugu_flavidus00091		tru04510	Focal adhesion
Chr1	1640001	1660000	191.419	1617392	1655558	Takifugu_flavidus00091		tru04512	ECM-receptor interaction
Chr1	2350001	2400000	202.079	2346767	2352253	Takifugu_flavidus00147	pdcl3
Chr1	2350001	2400000	202.079	2352275	2354636	Takifugu_flavidus00148	nms
Chr1	2350001	2400000	202.079	2366803	2372357	Takifugu_flavidus00149	lonrf2
Chr1	2500001	2510000	221.007	2504275	2525623	Takifugu_flavidus00159
Chr1	2810001	2820000	149.29	2798169	2817927	Takifugu_flavidus00182	tbx15
Chr1	3150001	3160000	248.923	3158407	3162361	Takifugu_flavidus00192	ndufa10	tru01100	Metabolic pathways
Chr1	3150001	3160000	248.923	3158407	3162361	Takifugu_flavidus00192	ndufa10	tru00190	Oxidative phosphorylation
Chr1	3180001	3190000	160.053	3181456	3200482	Takifugu_flavidus00194	ahr1a
Chr1	3210001	3240000	166.331	3231532	3254264	Takifugu_flavidus00195	trio
Chr1	3340001	3350000	196.584	3347122	3350355	Takifugu_flavidus00204
Chr1	3340001	3350000	196.584	3338439	3342476	Takifugu_flavidus00203
Chr1	3590001	3620000	161.374	3589519	3601474	Takifugu_flavidus00209
Chr1	3590001	3620000	161.374	3605855	3615606	Takifugu_flavidus00210
Chr1	3750001	3760000	180.985	3751103	3766874	Takifugu_flavidus00217	gulp1
Chr1	4100001	4110000	298.429	4095755	4158946	Takifugu_flavidus00230	tmeff2
Chr1	4440001	4450000	224.477	4442831	4445814	Takifugu_flavidus00237	parp9
Chr1	4440001	4450000	224.477	4434577	4441945	Takifugu_flavidus00236
Chr1	4600001	4610000	149.787	4587572	4600478	Takifugu_flavidus00243
Chr1	4640001	4650000	157.756	4641891	4643810	Takifugu_flavidus00246
Chr1	4640001	4650000	157.756	4631878	4640891	Takifugu_flavidus00245	traf3ip1
Chr1	4640001	4650000	157.756	4649897	4668205	Takifugu_flavidus00247
Chr1	4770001	4800000	191.165	4785087	4793199	Takifugu_flavidus00253	map3k19
Chr1	4770001	4800000	191.165	4756224	4783014	Takifugu_flavidus00252	ramp1	tru04270	Vascular smooth muscle contraction
Chr1	4770001	4800000	191.165	4794337	4801485	Takifugu_flavidus00254	ccnt2
Chr1	5000001	5030000	170.377	4995359	5060710	Takifugu_flavidus00265
Chr1	5370001	5380000	260.344	5371854	5385716	Takifugu_flavidus00274	wnt6	tru04150	mTOR signaling pathway
Chr1	5370001	5380000	260.344	5371854	5385716	Takifugu_flavidus00274	wnt6	tru04310	Wnt signaling pathway
Chr1	5370001	5380000	260.344	5371854	5385716	Takifugu_flavidus00274	wnt6	tru04916	Melanogenesis
Chr1	5590001	5660000	150.757	5566524	5685933	Takifugu_flavidus00279	lrp1b
Chr1	6010001	6020000	215.599	5957686	6014630	Takifugu_flavidus00289	thsd7b
Chr1	6750001	6770000	182.916	6767380	6769361	Takifugu_flavidus00319	stx19	tru04130	SNARE interactions in vesicular transport
Chr1	7740001	7770000	228.082	7738039	7752118	Takifugu_flavidus00346	vwc2l
Chr1	7740001	7770000	228.082	7755916	7827825	Takifugu_flavidus00347	abca12	tru02010	ABC transporters
Chr1	7790001	7810000	164.868	7755916	7827825	Takifugu_flavidus00347	abca12	tru02010	ABC transporters
Chr1	8050001	8080000	270.259	8046849	8063450	Takifugu_flavidus00363
Chr1	8050001	8080000	270.259	8063589	8084261	Takifugu_flavidus00364	dip2a
Chr1	8130001	8140000	174.988	8120170	8138612	Takifugu_flavidus00366	fam126b
Chr1	8360001	8390000	153.629	8367024	8399076	Takifugu_flavidus00385
Chr1	8470001	8490000	152.139	8472314	8472622	Takifugu_flavidus00390	rprm	tru04115	p53 signaling pathway
Chr1	8470001	8490000	152.139	8474308	8489963	Takifugu_flavidus00391	galnt13	tru01100	Metabolic pathways
Chr1	8470001	8490000	152.139	8474308	8489963	Takifugu_flavidus00391	galnt13	tru00512	Mucin type O-glycan biosynthesis
Chr1	8570001	8580000	165.582	8578860	8593395	Takifugu_flavidus00393	nr4a2
Chr1	8830001	8850000	193.803	8832011	8834790	Takifugu_flavidus00404	cd302
Chr1	8830001	8850000	193.803	8836012	8847860	Takifugu_flavidus00405	rbms1
Chr1	9040001	9070000	158.413	9066277	9071823	Takifugu_flavidus00415	slc38a11
Chr1	9040001	9070000	158.413	9048055	9065542	Takifugu_flavidus00414	cobll1
Chr1	9040001	9070000	158.413	9031279	9045142	Takifugu_flavidus00413	grb14
Chr1	9160001	9230000	179.983	9177254	9178243	Takifugu_flavidus00421		tru01100	Metabolic pathways
Chr1	9160001	9230000	179.983	9177254	9178243	Takifugu_flavidus00421		tru00601	Glycosphingolipid biosynthesis - lacto and neolacto series
Chr1	9160001	9230000	179.983	9196883	9206148	Takifugu_flavidus00423	cers6	tru01100	Metabolic pathways
Chr1	9160001	9230000	179.983	9196883	9206148	Takifugu_flavidus00423	cers6	tru00600	Sphingolipid metabolism
Chr1	9160001	9230000	179.983	9212295	9218525	Takifugu_flavidus00425	abcb11	tru02010	ABC transporters
Chr1	9160001	9230000	179.983	9179768	9194308	Takifugu_flavidus00422	stk39
Chr1	9160001	9230000	179.983	9206845	9209840	Takifugu_flavidus00424	spc25
Chr1	9160001	9230000	179.983	9221290	9226836	Takifugu_flavidus00426		tru01100	Metabolic pathways
Chr1	9160001	9230000	179.983	9221290	9226836	Takifugu_flavidus00426		tru00830	Retinol metabolism
Chr1	9160001	9230000	179.983	9226849	9265103	Takifugu_flavidus00427	lrp2	tru04340	Hedgehog signaling pathway
Chr1	9420001	9440000	154.529	9430317	9433300	Takifugu_flavidus00446	mettl8
Chr1	9420001	9440000	154.529	9439567	9441373	Takifugu_flavidus00448
Chr1	9420001	9440000	154.529	9419919	9426981	Takifugu_flavidus00445	tlk1
Chr1	9420001	9440000	154.529	9434477	9439011	Takifugu_flavidus00447	dcaf17
Chr1	9470001	9490000	259.887	9473498	9484533	Takifugu_flavidus00451	hat1
Chr1	9470001	9490000	259.887	9455612	9473619	Takifugu_flavidus00450	slc25a12
Chr1	9950001	9960000	178.513	9939281	9957983	Takifugu_flavidus00480	agps	tru01100	Metabolic pathways
Chr1	9950001	9960000	178.513	9939281	9957983	Takifugu_flavidus00480	agps	tru04146	Peroxisome
Chr1	9950001	9960000	178.513	9939281	9957983	Takifugu_flavidus00480	agps	tru00565	Ether lipid metabolism
Chr1	9980001	9990000	216.722	9983333	9984901	Takifugu_flavidus00482	Cyc, cyc-B	tru05168	Herpes simplex virus 1 infection
Chr1	9980001	9990000	216.722	9983333	9984901	Takifugu_flavidus00482	Cyc, cyc-B	tru04210	Apoptosis
Chr1	9980001	9990000	216.722	9983333	9984901	Takifugu_flavidus00482	Cyc, cyc-B	tru04115	p53 signaling pathway
Chr1	9980001	9990000	216.722	9960218	9981733	Takifugu_flavidus00481	pde11a	tru01100	Metabolic pathways
Chr1	9980001	9990000	216.722	9960218	9981733	Takifugu_flavidus00481	pde11a	tru00230	Purine metabolism
Chr1	10140001	10150000	207.025	10129470	10155582	Takifugu_flavidus00491
Chr1	10270001	10300000	177.195	10271183	10299183	Takifugu_flavidus00498	abcc4	tru02010	ABC transporters
Chr1	10430001	10440000	149.357	10439613	10442159	Takifugu_flavidus00502	slitrk5
Chr1	10460001	10470000	223.904	10465208	10477004	Takifugu_flavidus00503
Chr1	10580001	10630000	272.08	10582465	10593478	Takifugu_flavidus00509
Chr1	10580001	10630000	272.08	10599287	10631010	Takifugu_flavidus00510	tlr7	tru04620	Toll-like receptor signaling pathway
Chr1	11110001	11130000	170.376	11117618	11134536	Takifugu_flavidus00537	dopey2
Chr1	11670001	11680000	153.062	11638835	11698940	Takifugu_flavidus00563	myo16
Chr1	11870001	11890000	161.07	11864482	11872850	Takifugu_flavidus00571
Chr1	11870001	11890000	161.07	11885626	11890034	Takifugu_flavidus00572		tru01100	Metabolic pathways
Chr1	11870001	11890000	161.07	11885626	11890034	Takifugu_flavidus00572		tru00270	Cysteine and methionine metabolism
Chr1	11870001	11890000	161.07	11885626	11890034	Takifugu_flavidus00572		tru01230	Biosynthesis of amino acids
Chr1	11870001	11890000	161.07	11885626	11890034	Takifugu_flavidus00572		tru00260	Glycine, serine and threonine metabolism
Chr1	11960001	11990000	247.188	11966139	11967896	Takifugu_flavidus00582	dynlt3
Chr1	11960001	11990000	247.188	11980356	11992058	Takifugu_flavidus00583	sytl5
Chr1	11960001	11990000	247.188	11959189	11965007	Takifugu_flavidus00581	xk
Chr1	12620001	12650000	215.83	12620024	12623464	Takifugu_flavidus00634	spryd7
Chr1	12620001	12650000	215.83	12624253	12626178	Takifugu_flavidus00635	trim13
Chr1	12620001	12650000	215.83	12628308	12628631	Takifugu_flavidus00636
Chr1	12670001	12680000	159.607	12669033	12672861	Takifugu_flavidus00637	rnaseh2b	tru03030	DNA replication
Chr1	12670001	12680000	159.607	12673354	12674818	Takifugu_flavidus00638
Chr1	12670001	12680000	159.607	12676482	12677351	Takifugu_flavidus00639	c1hxorf21
Chr1	12710001	12720000	161.908	12700399	12790176	Takifugu_flavidus00641	il1rapl1
Chr1	13840001	13860000	218.595	13854690	13861196	Takifugu_flavidus00684	cdc16	tru04110	Cell cycle
Chr1	13840001	13860000	218.595	13854690	13861196	Takifugu_flavidus00684	cdc16	tru04120	Ubiquitin mediated proteolysis
Chr1	13840001	13860000	218.595	13854690	13861196	Takifugu_flavidus00684	cdc16	tru04914	Progesterone-mediated oocyte maturation
Chr1	13840001	13860000	218.595	13854690	13861196	Takifugu_flavidus00684	cdc16	tru04114	Oocyte meiosis
Chr1	13990001	14030000	276.672	14021679	14035112	Takifugu_flavidus00689		tru04261	Adrenergic signaling in cardiomyocytes
Chr1	13990001	14030000	276.672	14021679	14035112	Takifugu_flavidus00689		tru03015	mRNA surveillance pathway
Chr1	14060001	14100000	162.534	14050608	14065079	Takifugu_flavidus00692	med14
Chr1	14060001	14100000	162.534	14065450	14086659	Takifugu_flavidus00693
Chr1	14060001	14100000	162.534	14090060	14092123	Takifugu_flavidus00694	rpl8	tru03010	Ribosome
Chr1	14160001	14170000	151.017	14161664	14162077	Takifugu_flavidus00699
Chr1	14160001	14170000	151.017	14149636	14176719	Takifugu_flavidus00698	ssfa2
Chr1	14220001	14230000	149.075	14212407	14223898	Takifugu_flavidus00702	sestd1
Chr1	14400001	14410000	202.796	14404508	14408792	Takifugu_flavidus00719		tru04144	Endocytosis
Chr1	14400001	14410000	202.796	14404508	14408792	Takifugu_flavidus00719		tru04145	Phagosome
Chr1	14400001	14410000	202.796	14400435	14403086	Takifugu_flavidus00718	dbr1
Chr1	15350001	15380000	215.789	15350176	15351678	Takifugu_flavidus00790	kbtbd13
Chr1	15350001	15380000	215.789	15370304	15408847	Takifugu_flavidus00791
Chr1	15630001	15660000	185.714	15639618	15642720	Takifugu_flavidus00794	cep55
ChrNA	15630001	15660000	185.714	15642764	15645003	Takifugu_flavidus00795	cep55
Chr1	15630001	15660000	185.714	15649234	15656791	Takifugu_flavidus00797	pde6c	tru01100	Metabolic pathways
Chr1	15630001	15660000	185.714	15649234	15656791	Takifugu_flavidus00797	pde6c	tru00230	Purine metabolism
Chr1	15630001	15660000	185.714	15645745	15647890	Takifugu_flavidus00796	rbp4
Chr1	15630001	15660000	185.714	15657759	15667411	Takifugu_flavidus00798	fra10ac1
Chr1	16000001	16050000	163.06	15991678	16000626	Takifugu_flavidus00806
Chr1	16000001	16050000	163.06	16012702	16017218	Takifugu_flavidus00808	muc13
Chr1	16000001	16050000	163.06	16026923	16033698	Takifugu_flavidus00809	muc13
Chr1	16000001	16050000	163.06	16005228	16008728	Takifugu_flavidus00807
Chr1	16000001	16050000	163.06	16037321	16065307	Takifugu_flavidus00810		tru04340	Hedgehog signaling pathway
Chr1	16130001	16140000	172.12	16113525	16135597	Takifugu_flavidus00816	ngfr	tru04060	Cytokine-cytokine receptor interaction
Chr1	16130001	16140000	172.12	16113525	16135597	Takifugu_flavidus00816	ngfr	tru04010	MAPK signaling pathway
Chr1	16270001	16320000	218.129	16273646	16278842	Takifugu_flavidus00835
Chr1	16270001	16320000	218.129	16280223	16282213	Takifugu_flavidus00836	paqr4
Chr1	16270001	16320000	218.129	16288364	16293199	Takifugu_flavidus00838		tru04270	Vascular smooth muscle contraction
Chr1	16270001	16320000	218.129	16288364	16293199	Takifugu_flavidus00838		tru05168	Herpes simplex virus 1 infection
Chr1	16270001	16320000	218.129	16288364	16293199	Takifugu_flavidus00838		tru04910	Insulin signaling pathway
Chr1	16270001	16320000	218.129	16288364	16293199	Takifugu_flavidus00838		tru04510	Focal adhesion
Chr1	16270001	16320000	218.129	16288364	16293199	Takifugu_flavidus00838		tru04810	Regulation of actin cytoskeleton
Chr1	16270001	16320000	218.129	16288364	16293199	Takifugu_flavidus00838		tru04218	Cellular senescence
Chr1	16270001	16320000	218.129	16288364	16293199	Takifugu_flavidus00838		tru04261	Adrenergic signaling in cardiomyocytes
Chr1	16270001	16320000	218.129	16288364	16293199	Takifugu_flavidus00838		tru03015	mRNA surveillance pathway
Chr1	16270001	16320000	218.129	16288364	16293199	Takifugu_flavidus00838		tru04114	Oocyte meiosis
Chr1	16270001	16320000	218.129	16295888	16296371	Takifugu_flavidus00839
Chr1	16270001	16320000	218.129	16308780	16309581	Takifugu_flavidus00841
Chr1	16270001	16320000	218.129	16313753	16317295	Takifugu_flavidus00842	tctn3
Chr1	16270001	16320000	218.129	16282518	16288185	Takifugu_flavidus00837	pelo	tru03015	mRNA surveillance pathway
Chr1	16270001	16320000	218.129	16297945	16306466	Takifugu_flavidus00840		tru04020	Calcium signaling pathway
Chr1	16270001	16320000	218.129	16297945	16306466	Takifugu_flavidus00840		tru04260	Cardiac muscle contraction
Chr1	16270001	16320000	218.129	16297945	16306466	Takifugu_flavidus00840		tru04261	Adrenergic signaling in cardiomyocytes
Chr1	16270001	16320000	218.129	16317238	16321726	Takifugu_flavidus00843	mto1
Chr1	16430001	16480000	193.458	16427486	16430809	Takifugu_flavidus00849
Chr1	16430001	16480000	193.458	16451767	16453348	Takifugu_flavidus00852
Chr1	16430001	16480000	193.458	16455168	16458166	Takifugu_flavidus00853	nif3l1
Chr1	16430001	16480000	193.458	16473369	16479941	Takifugu_flavidus00855		tru03013	RNA transport
Chr1	16430001	16480000	193.458	16439783	16450342	Takifugu_flavidus00850		tru04010	MAPK signaling pathway
Chr1	16430001	16480000	193.458	16448839	16450410	Takifugu_flavidus00851
Chr1	16430001	16480000	193.458	16459923	16472967	Takifugu_flavidus00854
Chr1	16540001	16570000	205.208	16538419	16543963	Takifugu_flavidus00864
Chr1	16540001	16570000	205.208	16556463	16560999	Takifugu_flavidus00866	mmp25
Chr1	16540001	16570000	205.208	16566762	16578187	Takifugu_flavidus00867		tru01100	Metabolic pathways
Chr1	16540001	16570000	205.208	16566762	16578187	Takifugu_flavidus00867		tru00910	Nitrogen metabolism
Chr1	16540001	16570000	205.208	16546422	16549853	Takifugu_flavidus00865
Chr1	16670001	16680000	202.633	16670547	16676220	Takifugu_flavidus00880	ptprh
Chr1	16670001	16680000	202.633	16677572	16678276	Takifugu_flavidus00881
Chr1	16670001	16680000	202.633	16678792	16679601	Takifugu_flavidus00882	pigp	tru01100	Metabolic pathways
Chr1	16670001	16680000	202.633	16678792	16679601	Takifugu_flavidus00882	pigp	tru00563	Glycosylphosphatidylinositol (GPI)-anchor biosynthesis
Chr1	16770001	16790000	200.208	16768703	16771347	Takifugu_flavidus00890
Chr1	16770001	16790000	200.208	16778995	16794764	Takifugu_flavidus00891
Chr1	16840001	16860000	191.877	16849146	16854577	Takifugu_flavidus00896	cog7
Chr1	16840001	16860000	191.877	16855311	16856153	Takifugu_flavidus00897
Chr1	16840001	16860000	191.877	16841313	16848793	Takifugu_flavidus00895
Chr1	17020001	17060000	202.759	17025314	17045697	Takifugu_flavidus00901
Chr1	17090001	17100000	156.041	17091509	17092999	Takifugu_flavidus00905	nubp2
Chr1	17090001	17100000	156.041	17095154	17097488	Takifugu_flavidus00906
Chr1	17090001	17100000	156.041	17098073	17100157	Takifugu_flavidus00907	eme2	tru03440	Homologous recombination
Chr1	17090001	17100000	156.041	17098073	17100157	Takifugu_flavidus00907	eme2	tru03460	Fanconi anemia pathway
Chr1	17090001	17100000	156.041	17086502	17091375	Takifugu_flavidus00904		tru01100	Metabolic pathways
Chr1	17090001	17100000	156.041	17086502	17091375	Takifugu_flavidus00904		tru00190	Oxidative phosphorylation
Chr1	17090001	17100000	156.041	17086502	17091375	Takifugu_flavidus00904		tru04145	Phagosome
Chr1	17090001	17100000	156.041	17086502	17091375	Takifugu_flavidus00904		tru04142	Lysosome
Chr1	17320001	17340000	263.535	17323943	17332623	Takifugu_flavidus00925
Chr1	17320001	17340000	263.535	17333016	17339941	Takifugu_flavidus00926	nlrc3
Chr1	17460001	17480000	216.898	17466792	17469043	Takifugu_flavidus00942		tru04060	Cytokine-cytokine receptor interaction
Chr1	17460001	17480000	216.898	17469838	17474047	Takifugu_flavidus00943
Chr1	17460001	17480000	216.898	17475944	17477412	Takifugu_flavidus00944	ccdc189, c1h16orf93
Chr1	17460001	17480000	216.898	17477428	17479441	Takifugu_flavidus00945	phkg2	tru04910	Insulin signaling pathway
Chr1	17460001	17480000	216.898	17477428	17479441	Takifugu_flavidus00945	phkg2	tru04020	Calcium signaling pathway
Chr1	17460001	17480000	216.898	17479821	17480710	Takifugu_flavidus00946	phkg2	tru04910	Insulin signaling pathway
Chr1	17460001	17480000	216.898	17479821	17480710	Takifugu_flavidus00946	phkg2	tru04020	Calcium signaling pathway
Chr1	17460001	17480000	216.898	17464100	17466037	Takifugu_flavidus00941	ube2i	tru04120	Ubiquitin mediated proteolysis
Chr1	17460001	17480000	216.898	17464100	17466037	Takifugu_flavidus00941	ube2i	tru03013	RNA transport
Chr1	17540001	17550000	216.725	17547472	17547830	Takifugu_flavidus00955
Chr1	17540001	17550000	216.725	17528722	17547888	Takifugu_flavidus00954
Chr1	17640001	17660000	154.386	17643520	17644647	Takifugu_flavidus00967
Chr1	17640001	17660000	154.386	17650753	17658479	Takifugu_flavidus00968	med24
Chr1	17640001	17660000	154.386	17658666	17666789	Takifugu_flavidus00969	lrrc3c
Chr1	17770001	17820000	166.41	17797158	17809204	Takifugu_flavidus00972	rara, nr1b1
Chr1	17770001	17820000	166.41	17813479	17818022	Takifugu_flavidus00973	mki67
Chr1	17770001	17820000	166.41	17818675	17822912	Takifugu_flavidus00974	tut1
Chr1	17960001	17970000	161.112	17961463	17966449	Takifugu_flavidus00982	kat7
Chr1	17960001	17970000	161.112	17967031	17971737	Takifugu_flavidus00983	aarsd1
Chr1	17960001	17970000	161.112	17968923	17990273	Takifugu_flavidus00984
Chr1	18030001	18040000	158.734	18035760	18038352	Takifugu_flavidus00990	slc16a6, mct7b
Chr1	18030001	18040000	158.734	18038980	18040950	Takifugu_flavidus00991	amz2
Chr1	18030001	18040000	158.734	18019035	18034847	Takifugu_flavidus00989	arsg	tru04142	Lysosome
Chr1	18460001	18470000	167.82	18463880	18476814	Takifugu_flavidus01020
Chr1	19290001	19300000	164.07	19270327	19300836	Takifugu_flavidus01086	frmpd2
Chr1	19360001	19370000	192.348	19362798	19368839	Takifugu_flavidus01092
Chr1	19660001	19700000	182.222	19662359	19665188	Takifugu_flavidus01098		tru03013	RNA transport
Chr1	19660001	19700000	182.222	19662359	19665188	Takifugu_flavidus01098		tru03015	mRNA surveillance pathway
Chr1	19660001	19700000	182.222	19665603	19666624	Takifugu_flavidus01099
Chr1	19660001	19700000	182.222	19667173	19668031	Takifugu_flavidus01100
Chr1	19660001	19700000	182.222	19685163	19687356	Takifugu_flavidus01102	sox8
Chr1	19660001	19700000	182.222	19669286	19683887	Takifugu_flavidus01101
Chr1	19660001	19700000	182.222	19688112	19695755	Takifugu_flavidus01103	lmf1
Chr1	19660001	19700000	182.222	19698638	19722581	Takifugu_flavidus01104
Chr1	19660001	19700000	182.222	19660697	19662283	Takifugu_flavidus01097
Chr1	20610001	20620000	172.342	20615529	20622661	Takifugu_flavidus01138	daglb
Chr1	20610001	20620000	172.342	20587355	20613388	Takifugu_flavidus01137
Chr1	21200001	21210000	235.375	21170307	21252695	Takifugu_flavidus01162	dnah9
Chr1	22210001	22240000	262.715	22223857	22227121	Takifugu_flavidus01196	mettl9
Chr1	22210001	22240000	262.715	22231351	22232819	Takifugu_flavidus01197		tru04623	Cytosolic DNA-sensing pathway
Chr1	22210001	22240000	262.715	22231351	22232819	Takifugu_flavidus01197		tru03020	RNA polymerase
Chr1	22210001	22240000	262.715	22233837	22259677	Takifugu_flavidus01198	rab3gap1
Chr1	22850001	22890000	211.017	22847227	22869632	Takifugu_flavidus01210	tmem94, kiaa0195
Chr1	22850001	22890000	211.017	22873599	22891960	Takifugu_flavidus01211
Chr1	23090001	23100000	157.412	23042847	23112172	Takifugu_flavidus01217		tru04371	Apelin signaling pathway
Chr1	23090001	23100000	157.412	23042847	23112172	Takifugu_flavidus01217		tru04020	Calcium signaling pathway
Chr1	23090001	23100000	157.412	23042847	23112172	Takifugu_flavidus01217		tru04260	Cardiac muscle contraction
Chr1	23090001	23100000	157.412	23042847	23112172	Takifugu_flavidus01217		tru04261	Adrenergic signaling in cardiomyocytes
Chr1	23250001	23270000	176.566	23258040	23258960	Takifugu_flavidus01227
Chr1	23250001	23270000	176.566	23267461	23279785	Takifugu_flavidus01229
Chr1	23250001	23270000	176.566	23246121	23250303	Takifugu_flavidus01226		tru01100	Metabolic pathways
Chr1	23250001	23270000	176.566	23246121	23250303	Takifugu_flavidus01226		tru00564	Glycerophospholipid metabolism
Chr1	23250001	23270000	176.566	23261084	23266395	Takifugu_flavidus01228
Chr1	23300001	23320000	164.618	23293422	23305515	Takifugu_flavidus01233		tru01100	Metabolic pathways
Chr1	23300001	23320000	164.618	23293422	23305515	Takifugu_flavidus01233		tru00020	Citrate cycle (TCA cycle)
Chr1	23300001	23320000	164.618	23308017	23314647	Takifugu_flavidus01234
Chr1	23300001	23320000	164.618	23318263	23341906	Takifugu_flavidus01235
Chr1	23340001	23370000	220.861	23367322	23367991	Takifugu_flavidus01237
Chr1	23340001	23370000	220.861	23362412	23365718	Takifugu_flavidus01236		tru04144	Endocytosis
Chr1	23340001	23370000	220.861	23362412	23365718	Takifugu_flavidus01236		tru04145	Phagosome
Chr1	23340001	23370000	220.861	23318263	23341906	Takifugu_flavidus01235
Chr1	23710001	23730000	178.159	23716283	23742422	Takifugu_flavidus01250	vti1a	tru04130	SNARE interactions in vesicular transport
Chr1	23750001	23760000	162.408	23747290	23751794	Takifugu_flavidus01252	coasy	tru01100	Metabolic pathways
Chr1	23750001	23760000	162.408	23747290	23751794	Takifugu_flavidus01252	coasy	tru00770	Pantothenate and CoA biosynthesis
Chr1	23750001	23760000	162.408	23751925	23757845	Takifugu_flavidus01253		tru04270	Vascular smooth muscle contraction
Chr1	23750001	23760000	162.408	23751925	23757845	Takifugu_flavidus01253		tru04371	Apelin signaling pathway
Chr1	23750001	23760000	162.408	23751925	23757845	Takifugu_flavidus01253		tru04510	Focal adhesion
Chr1	23750001	23760000	162.408	23751925	23757845	Takifugu_flavidus01253		tru04810	Regulation of actin cytoskeleton
Chr1	23750001	23760000	162.408	23751925	23757845	Takifugu_flavidus01253		tru04020	Calcium signaling pathway
Chr1	23780001	23790000	229.314	23779660	23798999	Takifugu_flavidus01257	vcl	tru04510	Focal adhesion
Chr1	23780001	23790000	229.314	23779660	23798999	Takifugu_flavidus01257	vcl	tru04520	Adherens junction
Chr1	23780001	23790000	229.314	23779660	23798999	Takifugu_flavidus01257	vcl	tru04810	Regulation of actin cytoskeleton
Chr1	23880001	23890000	172.491	23886943	23904796	Takifugu_flavidus01258	kat6b
Chr1	24090001	24110000	234.045	24076408	24095626	Takifugu_flavidus01263		tru04270	Vascular smooth muscle contraction
Chr1	24170001	24180000	157.35	24170326	24171920	Takifugu_flavidus01267	ppif	tru04020	Calcium signaling pathway
Chr1	24170001	24180000	157.35	24173422	24202179	Takifugu_flavidus01268	zmiz1
Chr1	24810001	24820000	185.443	24819971	24823453	Takifugu_flavidus01306	oat	tru01100	Metabolic pathways
Chr1	24810001	24820000	185.443	24819971	24823453	Takifugu_flavidus01306	oat	tru00330	Arginine and proline metabolism
Chr1	25110001	25140000	151.968	25104114	25115701	Takifugu_flavidus01321	fam196a
Chr1	25110001	25140000	151.968	25131729	25172045	Takifugu_flavidus01322	dock1	tru04510	Focal adhesion
Chr1	25110001	25140000	151.968	25131729	25172045	Takifugu_flavidus01322	dock1	tru04810	Regulation of actin cytoskeleton
Chr1	25160001	25180000	184.27	25178518	25179759	Takifugu_flavidus01323	foxi2
Chr1	25160001	25180000	184.27	25131729	25172045	Takifugu_flavidus01322	dock1	tru04510	Focal adhesion
Chr1	25160001	25180000	184.27	25131729	25172045	Takifugu_flavidus01322	dock1	tru04810	Regulation of actin cytoskeleton
Chr1	25270001	25300000	276.208	25298591	25299647	Takifugu_flavidus01332
Chr1	25390001	25420000	177.48	25400364	25403431	Takifugu_flavidus01344
Chr1	25390001	25420000	177.48	25391887	25398297	Takifugu_flavidus01343
Chr1	25390001	25420000	177.48	25404187	25411596	Takifugu_flavidus01345	a1cf
Chr1	25390001	25420000	177.48	25413341	25429695	Takifugu_flavidus01346		tru04270	Vascular smooth muscle contraction
Chr1	25390001	25420000	177.48	25413341	25429695	Takifugu_flavidus01346		tru04540	Gap junction
Chr1	25590001	25600000	228.741	25599699	25606099	Takifugu_flavidus01352	plekha1
Chr1	25590001	25600000	228.741	25580815	25595727	Takifugu_flavidus01351
Chr1	25980001	26000000	235.984	25991519	25992815	Takifugu_flavidus01385
Chr1	25980001	26000000	235.984	25980787	25991159	Takifugu_flavidus01384	fmnl1
Chr1	25980001	26000000	235.984	25996360	26012333	Takifugu_flavidus01386
Chr1	27060001	27070000	254.272	27057468	27065482	Takifugu_flavidus01465	plekhm1
Chr1	27060001	27070000	254.272	27067628	27068589	Takifugu_flavidus01466		tru04060	Cytokine-cytokine receptor interaction
Chr1	27060001	27070000	254.272	27067628	27068589	Takifugu_flavidus01466		tru04217	Necroptosis
Chr1	27060001	27070000	254.272	27067628	27068589	Takifugu_flavidus01466		tru04620	Toll-like receptor signaling pathway
Chr1	27060001	27070000	254.272	27067628	27068589	Takifugu_flavidus01466		tru04621	NOD-like receptor signaling pathway
Chr1	27060001	27070000	254.272	27067628	27068589	Takifugu_flavidus01466		tru04622	RIG-I-like receptor signaling pathway
Chr1	27060001	27070000	254.272	27067628	27068589	Takifugu_flavidus01466		tru04623	Cytosolic DNA-sensing pathway
Chr1	27060001	27070000	254.272	27067628	27068589	Takifugu_flavidus01466		tru05168	Herpes simplex virus 1 infection
Chr1	27060001	27070000	254.272	27069828	27072381	Takifugu_flavidus01467		tru04060	Cytokine-cytokine receptor interaction
Chr1	27060001	27070000	254.272	27069828	27072381	Takifugu_flavidus01467		tru04217	Necroptosis
Chr1	27060001	27070000	254.272	27069828	27072381	Takifugu_flavidus01467		tru04620	Toll-like receptor signaling pathway
Chr1	27060001	27070000	254.272	27069828	27072381	Takifugu_flavidus01467		tru04621	NOD-like receptor signaling pathway
Chr1	27060001	27070000	254.272	27069828	27072381	Takifugu_flavidus01467		tru04622	RIG-I-like receptor signaling pathway
Chr1	27060001	27070000	254.272	27069828	27072381	Takifugu_flavidus01467		tru04623	Cytosolic DNA-sensing pathway
Chr1	27060001	27070000	254.272	27069828	27072381	Takifugu_flavidus01467		tru05168	Herpes simplex virus 1 infection
Chr1	27260001	27280000	178.962	27272527	27316176	Takifugu_flavidus01483	tanc2
Chr1	28100001	28110000	230.399	28081654	28134052	Takifugu_flavidus01529	pgs1	tru01100	Metabolic pathways
Chr1	28100001	28110000	230.399	28081654	28134052	Takifugu_flavidus01529	pgs1	tru00564	Glycerophospholipid metabolism
Chr1	28390001	28400000	233	28389674	28392726	Takifugu_flavidus01551	ppm1b	tru04010	MAPK signaling pathway
Chr2	310001	370000	193.308	353826	356033	Takifugu_flavidus01595	fadd	tru04217	Necroptosis
Chr2	310001	370000	193.308	353826	356033	Takifugu_flavidus01595	fadd	tru04620	Toll-like receptor signaling pathway
Chr2	310001	370000	193.308	353826	356033	Takifugu_flavidus01595	fadd	tru04621	NOD-like receptor signaling pathway
Chr2	310001	370000	193.308	353826	356033	Takifugu_flavidus01595	fadd	tru04622	RIG-I-like receptor signaling pathway
Chr2	310001	370000	193.308	353826	356033	Takifugu_flavidus01595	fadd	tru05168	Herpes simplex virus 1 infection
Chr2	310001	370000	193.308	353826	356033	Takifugu_flavidus01595	fadd	tru04210	Apoptosis
Chr2	310001	370000	193.308	314308	347617	Takifugu_flavidus01594	ano1
Chr2	310001	370000	193.308	356403	372424	Takifugu_flavidus01596
Chr2	430001	440000	306.597	429992	445001	Takifugu_flavidus01606		tru04020	Calcium signaling pathway
Chr2	820001	840000	273.219	813573	840999	Takifugu_flavidus01638	tmc3
Chr2	1720001	1730000	173.136	1693015	1724926	Takifugu_flavidus01649	dpy19l3
Chr2	2840001	2890000	168.369	2851642	2851926	Takifugu_flavidus01668
Chr2	2840001	2890000	168.369	2857034	2863488	Takifugu_flavidus01669	lrp3
Chr2	2840001	2890000	168.369	2832206	2843972	Takifugu_flavidus01666	neto2
Chr2	2840001	2890000	168.369	2849519	2855791	Takifugu_flavidus01667	dnaja2	tru04141	Protein processing in endoplasmic reticulum
Chr2	2840001	2890000	168.369	2867158	2881488	Takifugu_flavidus01670
Chr2	3590001	3600000	159.711	3578404	3642859	Takifugu_flavidus01688	akap13
Chr2	3710001	3750000	195.676	3718618	3719066	Takifugu_flavidus01693
Chr2	3710001	3750000	195.676	3702671	3713124	Takifugu_flavidus01692		tru01100	Metabolic pathways
Chr2	3710001	3750000	195.676	3702671	3713124	Takifugu_flavidus01692		tru00480	Glutathione metabolism
Chr2	3710001	3750000	195.676	3726183	3759074	Takifugu_flavidus01694		tru04144	Endocytosis
Chr2	3710001	3750000	195.676	3726183	3759074	Takifugu_flavidus01694		tru04068	FoxO signaling pathway
Chr2	3710001	3750000	195.676	3726183	3759074	Takifugu_flavidus01694		tru04510	Focal adhesion
Chr2	3710001	3750000	195.676	3726183	3759074	Takifugu_flavidus01694		tru04150	mTOR signaling pathway
Chr2	3710001	3750000	195.676	3726183	3759074	Takifugu_flavidus01694		tru04010	MAPK signaling pathway
Chr2	3710001	3750000	195.676	3726183	3759074	Takifugu_flavidus01694		tru04520	Adherens junction
Chr2	3710001	3750000	195.676	3726183	3759074	Takifugu_flavidus01694		tru04140	Autophagy - animal
Chr2	3710001	3750000	195.676	3726183	3759074	Takifugu_flavidus01694		tru04914	Progesterone-mediated oocyte maturation
Chr2	3710001	3750000	195.676	3726183	3759074	Takifugu_flavidus01694		tru04114	Oocyte meiosis
Chr2	3840001	3860000	206.895	3846798	3859043	Takifugu_flavidus01700
Chr2	4140001	4150000	179.376	4118827	4184892	Takifugu_flavidus01702		tru03022	Basal transcription factors
Chr2	4280001	4300000	174.968	4288728	4290740	Takifugu_flavidus01708	sdr42e1
Chr2	4280001	4300000	174.968	4295199	4297174	Takifugu_flavidus01709		tru01100	Metabolic pathways
Chr2	4280001	4300000	174.968	4295199	4297174	Takifugu_flavidus01709		tru00190	Oxidative phosphorylation
Chr2	4280001	4300000	174.968	4295199	4297174	Takifugu_flavidus01709		tru04260	Cardiac muscle contraction
Chr2	4280001	4300000	174.968	4298329	4301546	Takifugu_flavidus01710
Chr2	4280001	4300000	174.968	4267658	4287515	Takifugu_flavidus01707	wtip
Chr2	4630001	4640000	234.635	4628874	4640361	Takifugu_flavidus01734	fam120b
Chr2	4710001	4720000	155.25	4709258	4710272	Takifugu_flavidus01743	psmb1	tru03050	Proteasome
Chr2	4710001	4720000	155.25	4710989	4717379	Takifugu_flavidus01744	phf10
Chr2	4710001	4720000	155.25	4717778	4719804	Takifugu_flavidus01745	rab4a	tru04144	Endocytosis
Chr2	6350001	6360000	157.715	6337287	6464655	Takifugu_flavidus01807	ush2a
Chr2	6440001	6450000	188.633	6337287	6464655	Takifugu_flavidus01807	ush2a
Chr2	6480001	6490000	343.852	6475703	6488283	Takifugu_flavidus01809
Chr2	7030001	7040000	177.393	7019641	7054220	Takifugu_flavidus01825	tox3
Chr2	7290001	7320000	224.314	7276330	7310839	Takifugu_flavidus01830	fto
Chr2	7790001	7830000	158.23	7790262	7791083	Takifugu_flavidus01839		tru03008	Ribosome biogenesis in eukaryotes
Chr2	7790001	7830000	158.23	7790262	7791083	Takifugu_flavidus01839		tru03013	RNA transport
Chr2	7790001	7830000	158.23	7829651	7844919	Takifugu_flavidus01840
Chr2	7990001	8020000	187.729	7979500	7991835	Takifugu_flavidus01841	parp6
Chr2	7990001	8020000	187.729	7998213	8005253	Takifugu_flavidus01842	pkm	tru00010	Glycolysis / Gluconeogenesis
Chr2	7990001	8020000	187.729	7998213	8005253	Takifugu_flavidus01842	pkm	tru01100	Metabolic pathways
Chr2	7990001	8020000	187.729	7998213	8005253	Takifugu_flavidus01842	pkm	tru00230	Purine metabolism
Chr2	7990001	8020000	187.729	7998213	8005253	Takifugu_flavidus01842	pkm	tru01230	Biosynthesis of amino acids
Chr2	7990001	8020000	187.729	7998213	8005253	Takifugu_flavidus01842	pkm	tru01200	Carbon metabolism
Chr2	7990001	8020000	187.729	7998213	8005253	Takifugu_flavidus01842	pkm	tru00620	Pyruvate metabolism
Chr2	7990001	8020000	187.729	8005446	8007956	Takifugu_flavidus01843		tru01100	Metabolic pathways
Chr2	7990001	8020000	187.729	8005446	8007956	Takifugu_flavidus01843		tru00040	Pentose and glucuronate interconversions
Chr2	7990001	8020000	187.729	8005446	8007956	Takifugu_flavidus01843		tru00980	Metabolism of xenobiotics by cytochrome P450
Chr2	7990001	8020000	187.729	8009599	8012668	Takifugu_flavidus01844		tru01100	Metabolic pathways
Chr2	7990001	8020000	187.729	8009599	8012668	Takifugu_flavidus01844		tru00040	Pentose and glucuronate interconversions
Chr2	7990001	8020000	187.729	8009599	8012668	Takifugu_flavidus01844		tru00980	Metabolism of xenobiotics by cytochrome P450
Chr2	8440001	8480000	269.066	8405662	8440902	Takifugu_flavidus01858	c13h15orf59
Chr2	8560001	8570000	178.693	8563045	8581523	Takifugu_flavidus01861	igdcc4
Chr2	8640001	8690000	154.617	8606930	8672855	Takifugu_flavidus01862	unc13c
Chr2	9680001	9710000	168.391	9691461	9692707	Takifugu_flavidus01932
Chr2	9680001	9710000	168.391	9693213	9698132	Takifugu_flavidus01933
Chr2	9680001	9710000	168.391	9708601	9723922	Takifugu_flavidus01934
Chr2	10670001	10710000	302.369	10699296	10701894	Takifugu_flavidus02014	dbx1
Chr2	10670001	10710000	302.369	10628856	10698724	Takifugu_flavidus02013	nav2
Chr2	10780001	10790000	193.493	10767469	10782440	Takifugu_flavidus02018	slc6a5
Chr2	10880001	10930000	162.347	10894133	10897044	Takifugu_flavidus02021
Chr2	10970001	10980000	153.088	10977528	11018234	Takifugu_flavidus02022	lrp4
Chr2	11280001	11300000	275.003	11292025	11295294	Takifugu_flavidus02030
Chr2	11280001	11300000	275.003	11275011	11289168	Takifugu_flavidus02029	slc1a2
Chr2	11380001	11410000	251.419	11395403	11406019	Takifugu_flavidus02033		tru01100	Metabolic pathways
Chr2	11380001	11410000	251.419	11395403	11406019	Takifugu_flavidus02033		tru01212	Fatty acid metabolism
Chr2	11380001	11410000	251.419	11395403	11406019	Takifugu_flavidus02033		tru00062	Fatty acid elongation
Chr2	11380001	11410000	251.419	11395403	11406019	Takifugu_flavidus02033		tru01040	Biosynthesis of unsaturated fatty acids
Chr2	11380001	11410000	251.419	11395403	11406019	Takifugu_flavidus02033		tru00140	Steroid hormone biosynthesis
Chr2	11720001	11730000	200.171	11705948	11734338	Takifugu_flavidus02043	madd
Chr2	11880001	11900000	195.445	11896388	11930833	Takifugu_flavidus02053	znf609
Chr2	12080001	12110000	180.57	12090211	12160218	Takifugu_flavidus02059	neo1	tru04350	TGF-beta signaling pathway
Chr2	12080001	12110000	180.57	12090211	12160218	Takifugu_flavidus02059	neo1	tru04514	Cell adhesion molecules (CAMs)
Chr2	12170001	12180000	220.808	12170108	12192986	Takifugu_flavidus02062	csnk1g1	tru04340	Hedgehog signaling pathway
Chr2	12250001	12260000	188.5	12256663	12260894	Takifugu_flavidus02070
Chr2	12250001	12260000	188.5	12247273	12255914	Takifugu_flavidus02069
Chr2	12380001	12400000	150.791	12375503	12380383	Takifugu_flavidus02074	cln6
Chr2	12380001	12400000	150.791	12381526	12382740	Takifugu_flavidus02075	calml4	tru04270	Vascular smooth muscle contraction
Chr2	12380001	12400000	150.791	12381526	12382740	Takifugu_flavidus02075	calml4	tru04910	Insulin signaling pathway
Chr2	12380001	12400000	150.791	12381526	12382740	Takifugu_flavidus02075	calml4	tru04371	Apelin signaling pathway
Chr2	12380001	12400000	150.791	12381526	12382740	Takifugu_flavidus02075	calml4	tru04916	Melanogenesis
Chr2	12380001	12400000	150.791	12381526	12382740	Takifugu_flavidus02075	calml4	tru04744	Phototransduction
Chr2	12380001	12400000	150.791	12381526	12382740	Takifugu_flavidus02075	calml4	tru04625	C-type lectin receptor signaling pathway
Chr2	12380001	12400000	150.791	12381526	12382740	Takifugu_flavidus02075	calml4	tru04218	Cellular senescence
Chr2	12380001	12400000	150.791	12381526	12382740	Takifugu_flavidus02075	calml4	tru04912	GnRH signaling pathway
Chr2	12380001	12400000	150.791	12381526	12382740	Takifugu_flavidus02075	calml4	tru04020	Calcium signaling pathway
Chr2	12380001	12400000	150.791	12381526	12382740	Takifugu_flavidus02075	calml4	tru04261	Adrenergic signaling in cardiomyocytes
Chr2	12380001	12400000	150.791	12381526	12382740	Takifugu_flavidus02075	calml4	tru04114	Oocyte meiosis
Chr2	12380001	12400000	150.791	12381526	12382740	Takifugu_flavidus02075	calml4	tru04070	Phosphatidylinositol signaling system
Chr2	12380001	12400000	150.791	12385138	12425596	Takifugu_flavidus02076	adamts7
Chr2	12450001	12460000	219.278	12429887	12454300	Takifugu_flavidus02078	itga11	tru04510	Focal adhesion
Chr2	12450001	12460000	219.278	12429887	12454300	Takifugu_flavidus02078	itga11	tru04512	ECM-receptor interaction
Chr2	12450001	12460000	219.278	12429887	12454300	Takifugu_flavidus02078	itga11	tru04810	Regulation of actin cytoskeleton
Chr2	12540001	12560000	163.921	12533092	12541512	Takifugu_flavidus02083	kif23
Chr2	12810001	12830000	179.062	12813926	12828161	Takifugu_flavidus02092		tru04350	TGF-beta signaling pathway
Chr2	13250001	13280000	167.417	13256507	13260231	Takifugu_flavidus02118	gldn
Chr2	13250001	13280000	167.417	13262636	13265251	Takifugu_flavidus02119	pfcyp19a	tru01100	Metabolic pathways
Chr2	13250001	13280000	167.417	13262636	13265251	Takifugu_flavidus02119	pfcyp19a	tru00140	Steroid hormone biosynthesis
Chr2	13250001	13280000	167.417	13228837	13254641	Takifugu_flavidus02117	dmxl2
Chr2	13480001	13530000	197.029	13522226	13525980	Takifugu_flavidus02141	XLRS1
Chr2	13480001	13530000	197.029	13526746	13527402	Takifugu_flavidus02142
Chr2	13480001	13530000	197.029	13476908	13490697	Takifugu_flavidus02139
Chr2	13480001	13530000	197.029	13528486	13534237	Takifugu_flavidus02143	ppef1, PPEF-1
Chr2	13480001	13530000	197.029	13495745	13519692	Takifugu_flavidus02140	STK9
Chr2	13770001	13780000	171.337	13772981	13783871	Takifugu_flavidus02169
Chr2	13890001	13910000	189.757	13894628	13903959	Takifugu_flavidus02175
Chr2	13890001	13910000	189.757	13872822	13892934	Takifugu_flavidus02174	baz2b
Chr2	13890001	13910000	189.757	13902038	13928724	Takifugu_flavidus02176
Chr2	13960001	13970000	191.024	13954477	13962760	Takifugu_flavidus02181	rbm26
Chr2	13990001	14000000	194.708	13994537	13996022	Takifugu_flavidus02183	pou4f1
Chr2	13990001	14000000	194.708	13990271	13993479	Takifugu_flavidus02182	rnf219
Chr2	15240001	15260000	200.258	15249829	15250617	Takifugu_flavidus02219
Chr2	15240001	15260000	200.258	15258750	15260817	Takifugu_flavidus02220
Chr2	15240001	15260000	200.258	15225443	15243621	Takifugu_flavidus02218		tru04520	Adherens junction
Chr2	15290001	15320000	181.836	15306755	15309114	Takifugu_flavidus02223	nsun3
Chr2	15290001	15320000	181.836	15309620	15311504	Takifugu_flavidus02224		tru01100	Metabolic pathways
Chr2	15290001	15320000	181.836	15309620	15311504	Takifugu_flavidus02224		tru00190	Oxidative phosphorylation
Chr2	15290001	15320000	181.836	15312481	15315626	Takifugu_flavidus02225	rrad
Chr2	15290001	15320000	181.836	15267058	15295652	Takifugu_flavidus02222
Chr2	15290001	15320000	181.836	15316266	15331913	Takifugu_flavidus02226	cdh17
Chr2	15420001	15450000	192.893	15419954	15421140	Takifugu_flavidus02234	trappc2l
Chr2	15420001	15450000	192.893	15421213	15424074	Takifugu_flavidus02235	pabpn1l	tru03015	mRNA surveillance pathway
Chr2	15420001	15450000	192.893	15429602	15457796	Takifugu_flavidus02236	cbfa2t3
Chr2	15490001	15510000	149.565	15505044	15525008	Takifugu_flavidus02238	acsf3	tru01100	Metabolic pathways
Chr2	15490001	15510000	149.565	15505044	15525008	Takifugu_flavidus02238	acsf3	tru00061	Fatty acid biosynthesis
Chr2	15490001	15510000	149.565	15505044	15525008	Takifugu_flavidus02238	acsf3	tru01212	Fatty acid metabolism
Chr2	15490001	15510000	149.565	15505044	15525008	Takifugu_flavidus02238	acsf3	tru00280	Valine, leucine and isoleucine degradation
Chr2	16240001	16250000	228.713	16220242	16240236	Takifugu_flavidus02281	dagla
Chr2	16240001	16250000	228.713	16243299	16256365	Takifugu_flavidus02282	ext2	tru01100	Metabolic pathways
Chr2	16240001	16250000	228.713	16243299	16256365	Takifugu_flavidus02282	ext2	tru00534	Glycosaminoglycan biosynthesis - heparan sulfate / heparin
Chr2	16410001	16440000	168.598	16404022	16454217	Takifugu_flavidus02287
Chr2	16530001	16540000	149.904	16531406	16533573	Takifugu_flavidus02289		tru01100	Metabolic pathways
Chr2	16530001	16540000	149.904	16531406	16533573	Takifugu_flavidus02289		tru00100	Steroid biosynthesis
Chr2	16530001	16540000	149.904	16536861	16554684	Takifugu_flavidus02290	pde3b	tru01100	Metabolic pathways
Chr2	16530001	16540000	149.904	16536861	16554684	Takifugu_flavidus02290	pde3b	tru04910	Insulin signaling pathway
Chr2	16530001	16540000	149.904	16536861	16554684	Takifugu_flavidus02290	pde3b	tru04371	Apelin signaling pathway
Chr2	16530001	16540000	149.904	16536861	16554684	Takifugu_flavidus02290	pde3b	tru00230	Purine metabolism
Chr2	16530001	16540000	149.904	16536861	16554684	Takifugu_flavidus02290	pde3b	tru04914	Progesterone-mediated oocyte maturation
Chr2	16920001	16940000	225.792	16880171	16922278	Takifugu_flavidus02308	sbf2
Chr2	16970001	16980000	154.123	16979038	16985288	Takifugu_flavidus02313	ctr9
Chr2	16970001	16980000	154.123	16957516	16977149	Takifugu_flavidus02312	mrvi1	tru04270	Vascular smooth muscle contraction
Chr2	17080001	17090000	174.001	17087051	17091783	Takifugu_flavidus02316	btbd10
Chr2	17660001	17680000	196.349	17670891	17681748	Takifugu_flavidus02335	crispld2
Chr2	17840001	17850000	214.574	17845017	17850129	Takifugu_flavidus02350	aqp9/aquaporin 9
Chr2	17840001	17850000	214.574	17837743	17842420	Takifugu_flavidus02349	lipc	tru01100	Metabolic pathways
Chr2	17840001	17850000	214.574	17837743	17842420	Takifugu_flavidus02349	lipc	tru00561	Glycerolipid metabolism
Chr2	17870001	17880000	158.609	17872362	17874823	Takifugu_flavidus02352
Chr2	18000001	18010000	192.766	18002358	18017050	Takifugu_flavidus02362	nedd4	tru04144	Endocytosis
Chr2	18000001	18010000	192.766	18002358	18017050	Takifugu_flavidus02362	nedd4	tru04120	Ubiquitin mediated proteolysis
Chr2	18000001	18010000	192.766	18002358	18017050	Takifugu_flavidus02362	nedd4	tru04530	Tight junction
Chr2	18130001	18140000	159.111	18129798	18133040	Takifugu_flavidus02377
Chr2	18130001	18140000	159.111	18137054	18140153	Takifugu_flavidus02378	cmtr2
Chr2	18230001	18240000	152.489	18222528	18243850	Takifugu_flavidus02387
Chr2	18460001	18470000	155.705	18469509	18472305	Takifugu_flavidus02404	irf8
Chr2	18850001	18860000	149.515	18857333	18868920	Takifugu_flavidus02417
Chr2	19020001	19030000	160.359	19024282	19028697	Takifugu_flavidus02424	depdc7
Chr2	19020001	19030000	160.359	19015701	19024083	Takifugu_flavidus02423	cstf3	tru03015	mRNA surveillance pathway
Chr2	19140001	19150000	149.667	19149466	19159603	Takifugu_flavidus02431	immp1l	tru03060	Protein export
Chr2	19140001	19150000	149.667	19133158	19149365	Takifugu_flavidus02430	elp4
Chr2	19200001	19230000	670.084	19206779	19208783	Takifugu_flavidus02433
Chr2	19200001	19230000	670.084	19196648	19205094	Takifugu_flavidus02432		tru04150	mTOR signaling pathway
Chr2	19200001	19230000	670.084	19196648	19205094	Takifugu_flavidus02432		tru04010	MAPK signaling pathway
Chr2	19200001	19230000	670.084	19196648	19205094	Takifugu_flavidus02432		tru04914	Progesterone-mediated oocyte maturation
Chr2	19200001	19230000	670.084	19196648	19205094	Takifugu_flavidus02432		tru04114	Oocyte meiosis
Chr2	19200001	19230000	670.084	19214042	19240038	Takifugu_flavidus02434
Chr2	19370001	19380000	152.44	19258702	19415902	Takifugu_flavidus02435	csmd2
Chr3	60001	100000	212.608	69394	76533	Takifugu_flavidus02437		tru04012	ErbB signaling pathway
Chr3	60001	100000	212.608	77195	79412	Takifugu_flavidus02438
Chr3	60001	100000	212.608	80692	87173	Takifugu_flavidus02439
Chr3	60001	100000	212.608	89717	100417	Takifugu_flavidus02440
Chr3	140001	150000	159.206	149857	153187	Takifugu_flavidus02448	abce1
Chr3	140001	150000	159.206	141268	148345	Takifugu_flavidus02447	otud4
Chr3	310001	340000	153.285	312802	319133	Takifugu_flavidus02454
Chr3	310001	340000	153.285	333555	336430	Takifugu_flavidus02456	snx15
Chr3	310001	340000	153.285	326664	329503	Takifugu_flavidus02455	slc3a2	tru04150	mTOR signaling pathway
Chr3	310001	340000	153.285	326664	329503	Takifugu_flavidus02455	slc3a2	tru04216	Ferroptosis
Chr3	310001	340000	153.285	339951	346779	Takifugu_flavidus02457
Chr3	380001	440000	183.275	380327	384338	Takifugu_flavidus02466	slc7a7
Chr3	380001	440000	183.275	395407	396845	Takifugu_flavidus02468	ccnb1ip1
Chr3	380001	440000	183.275	397483	399764	Takifugu_flavidus02469	ttc5
Chr3	380001	440000	183.275	400193	404421	Takifugu_flavidus02470	mettl3
Chr3	380001	440000	183.275	403799	406872	Takifugu_flavidus02471
Chr3	380001	440000	183.275	410155	412999	Takifugu_flavidus02472
Chr3	380001	440000	183.275	413817	418712	Takifugu_flavidus02473	fis1	tru04137	Mitophagy - animal
Chr3	380001	440000	183.275	421555	423507	Takifugu_flavidus02474	cldn15	tru04530	Tight junction
Chr3	380001	440000	183.275	421555	423507	Takifugu_flavidus02474	cldn15	tru04514	Cell adhesion molecules (CAMs)
Chr3	380001	440000	183.275	428847	430522	Takifugu_flavidus02476	naa38, Lsmd1
Chr3	380001	440000	183.275	423875	428293	Takifugu_flavidus02475		tru04141	Protein processing in endoplasmic reticulum
Chr3	380001	440000	183.275	432604	455288	Takifugu_flavidus02477	chd3
Chr3	380001	440000	183.275	388141	393341	Takifugu_flavidus02467
Chr3	570001	590000	166.065	564763	578826	Takifugu_flavidus02486	stim2	tru04020	Calcium signaling pathway
Chr3	920001	950000	210.025	923745	961334	Takifugu_flavidus02488	arap2	tru04144	Endocytosis
Chr3	1010001	1030000	178.893	1014492	1034213	Takifugu_flavidus02491	nwd2
Chr3	1110001	1120000	152.687	1117467	1118593	Takifugu_flavidus02502
Chr3	1110001	1120000	152.687	1109317	1115104	Takifugu_flavidus02501
Chr3	1160001	1170000	227.539	1151906	1180502	Takifugu_flavidus02509		tru04068	FoxO signaling pathway
Chr3	1160001	1170000	227.539	1151906	1180502	Takifugu_flavidus02509		tru04910	Insulin signaling pathway
Chr3	1160001	1170000	227.539	1151906	1180502	Takifugu_flavidus02509		tru04920	Adipocytokine signaling pathway
Chr3	1160001	1170000	227.539	1151906	1180502	Takifugu_flavidus02509		tru04150	mTOR signaling pathway
Chr3	1160001	1170000	227.539	1151906	1180502	Takifugu_flavidus02509		tru04140	Autophagy - animal
Chr3	1240001	1250000	164.26	1246376	1253786	Takifugu_flavidus02520
Chr3	1480001	1490000	174.398	1445679	1493765	Takifugu_flavidus02546
Chr3	1660001	1700000	176.009	1690170	1693076	Takifugu_flavidus02555
Chr3	1660001	1700000	176.009	1693264	1699422	Takifugu_flavidus02556
Chr3	2170001	2180000	157.97	2151684	2172559	Takifugu_flavidus02571		tru04530	Tight junction
Chr3	2170001	2180000	157.97	2178989	2181440	Takifugu_flavidus02572	lurap1l
Chr3	4370001	4380000	153.148	4376823	4377275	Takifugu_flavidus02674		tru03008	Ribosome biogenesis in eukaryotes
Chr3	4370001	4380000	153.148	4376823	4377275	Takifugu_flavidus02674		tru03013	RNA transport
Chr3	4370001	4380000	153.148	4378837	4383921	Takifugu_flavidus02675
Chr3	4370001	4380000	153.148	4369773	4374955	Takifugu_flavidus02673
Chr3	5080001	5110000	177.257	5079718	5083657	Takifugu_flavidus02718	majin
Chr3	5080001	5110000	177.257	5085150	5088883	Takifugu_flavidus02719
Chr3	5080001	5110000	177.257	5089002	5089782	Takifugu_flavidus02720	bad	tru05168	Herpes simplex virus 1 infection
Chr3	5080001	5110000	177.257	5089002	5089782	Takifugu_flavidus02720	bad	tru04910	Insulin signaling pathway
Chr3	5080001	5110000	177.257	5089002	5089782	Takifugu_flavidus02720	bad	tru04510	Focal adhesion
Chr3	5080001	5110000	177.257	5089002	5089782	Takifugu_flavidus02720	bad	tru04210	Apoptosis
Chr3	5080001	5110000	177.257	5089002	5089782	Takifugu_flavidus02720	bad	tru04140	Autophagy - animal
Chr3	5080001	5110000	177.257	5089002	5089782	Takifugu_flavidus02720	bad	tru04012	ErbB signaling pathway
Chr3	5080001	5110000	177.257	5089002	5089782	Takifugu_flavidus02720	bad	tru04370	VEGF signaling pathway
Chr3	5140001	5150000	164.752	5141190	5166592	Takifugu_flavidus02722	plcb3	tru04270	Vascular smooth muscle contraction
Chr3	5140001	5150000	164.752	5141190	5166592	Takifugu_flavidus02722	plcb3	tru04621	NOD-like receptor signaling pathway
Chr3	5140001	5150000	164.752	5141190	5166592	Takifugu_flavidus02722	plcb3	tru01100	Metabolic pathways
Chr3	5140001	5150000	164.752	5141190	5166592	Takifugu_flavidus02722	plcb3	tru04371	Apelin signaling pathway
Chr3	5140001	5150000	164.752	5141190	5166592	Takifugu_flavidus02722	plcb3	tru04933	AGE-RAGE signaling pathway in diabetic complications
Chr3	5140001	5150000	164.752	5141190	5166592	Takifugu_flavidus02722	plcb3	tru04310	Wnt signaling pathway
Chr3	5140001	5150000	164.752	5141190	5166592	Takifugu_flavidus02722	plcb3	tru04916	Melanogenesis
Chr3	5140001	5150000	164.752	5141190	5166592	Takifugu_flavidus02722	plcb3	tru04912	GnRH signaling pathway
Chr3	5140001	5150000	164.752	5141190	5166592	Takifugu_flavidus02722	plcb3	tru04540	Gap junction
Chr3	5140001	5150000	164.752	5141190	5166592	Takifugu_flavidus02722	plcb3	tru04020	Calcium signaling pathway
Chr3	5140001	5150000	164.752	5141190	5166592	Takifugu_flavidus02722	plcb3	tru04261	Adrenergic signaling in cardiomyocytes
Chr3	5140001	5150000	164.752	5141190	5166592	Takifugu_flavidus02722	plcb3	tru00562	Inositol phosphate metabolism
Chr3	5140001	5150000	164.752	5141190	5166592	Takifugu_flavidus02722	plcb3	tru04070	Phosphatidylinositol signaling system
Chr3	5540001	5570000	203.638	5546585	5559626	Takifugu_flavidus02767	vax2
Chr3	5540001	5570000	203.638	5563913	5574342	Takifugu_flavidus02768
Chr3	5880001	5900000	464.534	5879694	5899884	Takifugu_flavidus02793
Chr3	5990001	6000000	156.536	5998418	5999415	Takifugu_flavidus02803
Chr3	5990001	6000000	156.536	5993460	5997647	Takifugu_flavidus02802
Chr3	6140001	6170000	166.432	6134537	6144673	Takifugu_flavidus02813
Chr3	6250001	6260000	273.383	6257884	6267087	Takifugu_flavidus02818
Chr3	6360001	6400000	279.06	6357544	6360991	Takifugu_flavidus02830
Chr3	6360001	6400000	279.06	6362706	6364398	Takifugu_flavidus02831
Chr3	6790001	6800000	159.841	6793101	6821723	Takifugu_flavidus02858	nhsl2
Chr3	7250001	7260000	185.339	7254420	7257863	Takifugu_flavidus02881	tmem55b	tru04070	Phosphatidylinositol signaling system
Chr3	7250001	7260000	185.339	7231876	7253962	Takifugu_flavidus02880
Chr3	8630001	8640000	197.423	8632866	8633974	Takifugu_flavidus02945	mblac1
Chr3	8630001	8640000	197.423	8635106	8638804	Takifugu_flavidus02946	mpdu1
Chr3	8660001	8670000	149.124	8658737	8673180	Takifugu_flavidus02949	lrch4
Chr3	10550001	10560000	193.07	10548899	10563023	Takifugu_flavidus03072
Chr3	11330001	11340000	187.519	11323376	11334472	Takifugu_flavidus03136		tru01100	Metabolic pathways
Chr3	11330001	11340000	187.519	11323376	11334472	Takifugu_flavidus03136		tru03320	PPAR signaling pathway
Chr3	11330001	11340000	187.519	11323376	11334472	Takifugu_flavidus03136		tru00561	Glycerolipid metabolism
Chr3	11330001	11340000	187.519	11332536	11334500	Takifugu_flavidus03137
Chr3	11330001	11340000	187.519	11335471	11337796	Takifugu_flavidus03138
Chr3	11520001	11530000	174.456	11524389	11531661	Takifugu_flavidus03144		tru04260	Cardiac muscle contraction
Chr3	11520001	11530000	174.456	11524389	11531661	Takifugu_flavidus03144		tru04261	Adrenergic signaling in cardiomyocytes
Chr3	11550001	11560000	188.528	11541432	11553813	Takifugu_flavidus03145		tru04260	Cardiac muscle contraction
Chr3	11550001	11560000	188.528	11541432	11553813	Takifugu_flavidus03145		tru04261	Adrenergic signaling in cardiomyocytes
Chr3	11730001	11760000	245.76	11724314	11750970	Takifugu_flavidus03155	tns1
Chr3	11730001	11760000	245.76	11757217	11770869	Takifugu_flavidus03156	tns1
Chr3	11790001	11800000	164.894	11789146	11790051	Takifugu_flavidus03158	mettl21a
Chr3	11790001	11800000	164.894	11790024	11795307	Takifugu_flavidus03159		tru04916	Melanogenesis
Chr3	11790001	11800000	164.894	11790024	11795307	Takifugu_flavidus03159		tru04261	Adrenergic signaling in cardiomyocytes
Chr3	11860001	11920000	193.315	11855325	11864977	Takifugu_flavidus03160	klf7
Chr3	11860001	11920000	193.315	11877632	11905081	Takifugu_flavidus03161	unc80
Chr3	11860001	11920000	193.315	11906020	11918547	Takifugu_flavidus03162	map2
Chr3	11950001	11990000	153.858	11948539	11950331	Takifugu_flavidus03166	lancl1
Chr3	11950001	11990000	153.858	11989991	11991448	Takifugu_flavidus03167		tru04010	MAPK signaling pathway
Chr3	11950001	11990000	153.858	11989991	11991448	Takifugu_flavidus03167		tru04020	Calcium signaling pathway
Chr3	11950001	11990000	153.858	11989991	11991448	Takifugu_flavidus03167		tru04012	ErbB signaling pathway
Chr3	12370001	12390000	308.063	12388866	12397965	Takifugu_flavidus03193	gart	tru01100	Metabolic pathways
Chr3	12370001	12390000	308.063	12388866	12397965	Takifugu_flavidus03193	gart	tru00230	Purine metabolism
Chr3	12370001	12390000	308.063	12388866	12397965	Takifugu_flavidus03193	gart	tru00670	One carbon pool by folate
Chr3	12370001	12390000	308.063	12369409	12389110	Takifugu_flavidus03192	n6amt1
Chr3	12990001	13000000	242.133	12983996	12995953	Takifugu_flavidus03216		tru02010	ABC transporters
Chr3	13620001	13630000	268.25	13584588	13673889	Takifugu_flavidus03241
Chr3	13720001	13740000	212.083	13719294	13742722	Takifugu_flavidus03244	vangl1	tru04310	Wnt signaling pathway
Chr3	14220001	14230000	158.859	14185537	14241155	Takifugu_flavidus03278	zranb3
Chr3	14770001	14780000	187.638	14779874	14781976	Takifugu_flavidus03300	slitrk1
Chr3	16190001	16200000	217.995	16179336	16210331	Takifugu_flavidus03313	kdm6a
Chr3	16610001	16620000	152.257	16572219	16620996	Takifugu_flavidus03325	pard3b
Chr3	16760001	16810000	178.14	16793893	16799693	Takifugu_flavidus03328	abcb6	tru02010	ABC transporters
Chr3	16760001	16810000	178.14	16801138	16804502	Takifugu_flavidus03329	cnppd1
Chr3	16760001	16810000	178.14	16805526	16808516	Takifugu_flavidus03330		tru04068	FoxO signaling pathway
Chr3	16760001	16810000	178.14	16805526	16808516	Takifugu_flavidus03330		tru04910	Insulin signaling pathway
Chr3	16760001	16810000	178.14	16805526	16808516	Takifugu_flavidus03330		tru04920	Adipocytokine signaling pathway
Chr3	16760001	16810000	178.14	16805526	16808516	Takifugu_flavidus03330		tru04371	Apelin signaling pathway
Chr3	16760001	16810000	178.14	16805526	16808516	Takifugu_flavidus03330		tru04530	Tight junction
Chr3	16760001	16810000	178.14	16809434	16815793	Takifugu_flavidus03331	fam134a
Chr3	16760001	16810000	178.14	16724248	16781415	Takifugu_flavidus03327	nrp2
Chr3	16860001	16890000	233.912	16882019	16884720	Takifugu_flavidus03337	alg11	tru01100	Metabolic pathways
Chr3	16860001	16890000	233.912	16882019	16884720	Takifugu_flavidus03337	alg11	tru00510	N-Glycan biosynthesis
Chr3	16860001	16890000	233.912	16885209	16889384	Takifugu_flavidus03338	cpb2
Chr3	16860001	16890000	233.912	16866648	16879499	Takifugu_flavidus03336
Chr3	16970001	16990000	195.638	16976125	17007437	Takifugu_flavidus03345
Chr3	17050001	17070000	182.919	17040597	17051148	Takifugu_flavidus03349		tru04622	RIG-I-like receptor signaling pathway
Chr3	17050001	17070000	182.919	17054204	17057379	Takifugu_flavidus03350	slc5a3
Chr3	17120001	17140000	212.783	17119314	17142907	Takifugu_flavidus03351	ptgfrn
Chr3	17340001	17350000	202.476	17347143	17348132	Takifugu_flavidus03359	sox1, Sox1b
Chr3	17430001	17440000	205.564	17426641	17443015	Takifugu_flavidus03362	fgf14
Chr3	17580001	17600000	183.69	17580179	17583016	Takifugu_flavidus03373
Chr3	17580001	17600000	183.69	17585343	17589517	Takifugu_flavidus03374		tru04514	Cell adhesion molecules (CAMs)
Chr3	17580001	17600000	183.69	17593282	17598808	Takifugu_flavidus03375	gyg2	tru00500	Starch and sucrose metabolism
Chr3	17580001	17600000	183.69	17593282	17598808	Takifugu_flavidus03375	gyg2	tru01100	Metabolic pathways
Chr3	18040001	18060000	159.439	18044617	18050773	Takifugu_flavidus03382	sts	tru00140	Steroid hormone biosynthesis
Chr3	18110001	18140000	168.636	18107459	18112999	Takifugu_flavidus03386	arhgap1
Chr3	18110001	18140000	168.636	18116405	18119267	Takifugu_flavidus03387	arl6ip6
Chr3	18110001	18140000	168.636	18126772	18130928	Takifugu_flavidus03389	atg3	tru04140	Autophagy - animal
Chr3	18110001	18140000	168.636	18126772	18130928	Takifugu_flavidus03389	atg3	tru04136	Autophagy - other
Chr3	18110001	18140000	168.636	18131283	18136225	Takifugu_flavidus03390	cars2	tru00970	Aminoacyl-tRNA biosynthesis
Chr3	18110001	18140000	168.636	18119279	18124868	Takifugu_flavidus03388
Chr3	18110001	18140000	168.636	18137045	18140491	Takifugu_flavidus03391	ddrgk1
Chr3	18490001	18500000	212.077	18494755	18495490	Takifugu_flavidus03419	tmem205
Chr3	18490001	18500000	212.077	18499542	18503056	Takifugu_flavidus03420
Chr3	18490001	18500000	212.077	18480834	18490417	Takifugu_flavidus03418		tru01100	Metabolic pathways
Chr3	18490001	18500000	212.077	18480834	18490417	Takifugu_flavidus03418		tru00190	Oxidative phosphorylation
Chr3	18630001	18640000	156.519	18590274	18638834	Takifugu_flavidus03428	smg1	tru03015	mRNA surveillance pathway
Chr4	160001	170000	159.231	165459	171004	Takifugu_flavidus03464	fam107b
Chr4	1060001	1070000	161.98	1059702	1064150	Takifugu_flavidus03529
Chr4	1060001	1070000	161.98	1069307	1071793	Takifugu_flavidus03530	elk4	tru04010	MAPK signaling pathway
Chr4	2210001	2220000	214.788	2212299	2219346	Takifugu_flavidus03579	rpn2	tru01100	Metabolic pathways
Chr4	2210001	2220000	214.788	2212299	2219346	Takifugu_flavidus03579	rpn2	tru04141	Protein processing in endoplasmic reticulum
Chr4	2210001	2220000	214.788	2212299	2219346	Takifugu_flavidus03579	rpn2	tru00510	N-Glycan biosynthesis
Chr4	2210001	2220000	214.788	2219564	2224366	Takifugu_flavidus03580	mybl2	tru04218	Cellular senescence
Chr4	2210001	2220000	214.788	2210718	2212577	Takifugu_flavidus03578	ghrh	tru04080	Neuroactive ligand-receptor interaction
Chr4	2370001	2390000	156.787	2364396	2405487	Takifugu_flavidus03588	sema3f
Chr4	2900001	2910000	151.807	2904359	2908711	Takifugu_flavidus03640
Chr4	2940001	2950000	161.85	2948873	2956771	Takifugu_flavidus03645	dyrk3
Chr4	2970001	2980000	157.02	2959034	2975915	Takifugu_flavidus03646	rassf5	tru04218	Cellular senescence
Chr4	2970001	2980000	157.02	2976744	2984287	Takifugu_flavidus03647	ikbke	tru04620	Toll-like receptor signaling pathway
Chr4	2970001	2980000	157.02	2976744	2984287	Takifugu_flavidus03647	ikbke	tru04621	NOD-like receptor signaling pathway
Chr4	2970001	2980000	157.02	2976744	2984287	Takifugu_flavidus03647	ikbke	tru04622	RIG-I-like receptor signaling pathway
Chr4	2970001	2980000	157.02	2976744	2984287	Takifugu_flavidus03647	ikbke	tru04623	Cytosolic DNA-sensing pathway
Chr4	2970001	2980000	157.02	2976744	2984287	Takifugu_flavidus03647	ikbke	tru05168	Herpes simplex virus 1 infection
Chr4	2970001	2980000	157.02	2976744	2984287	Takifugu_flavidus03647	ikbke	tru04625	C-type lectin receptor signaling pathway
Chr4	3550001	3600000	228.279	3550487	3551506	Takifugu_flavidus03676	b3galt6	tru01100	Metabolic pathways
Chr4	3550001	3600000	228.279	3550487	3551506	Takifugu_flavidus03676	b3galt6	tru00534	Glycosaminoglycan biosynthesis - heparan sulfate / heparin
Chr4	3550001	3600000	228.279	3550487	3551506	Takifugu_flavidus03676	b3galt6	tru00532	Glycosaminoglycan biosynthesis - chondroitin sulfate / dermatan sulfate
Chr4	3550001	3600000	228.279	3559228	3560711	Takifugu_flavidus03678		tru01100	Metabolic pathways
Chr4	3550001	3600000	228.279	3559228	3560711	Takifugu_flavidus03678		tru00240	Pyrimidine metabolism
Chr4	3550001	3600000	228.279	3559228	3560711	Takifugu_flavidus03678		tru00983	Drug metabolism - other enzymes
Chr4	3550001	3600000	228.279	3568797	3570596	Takifugu_flavidus03679		tru01100	Metabolic pathways
Chr4	3550001	3600000	228.279	3568797	3570596	Takifugu_flavidus03679		tru00240	Pyrimidine metabolism
Chr4	3550001	3600000	228.279	3568797	3570596	Takifugu_flavidus03679		tru00983	Drug metabolism - other enzymes
Chr4	3550001	3600000	228.279	3581328	3582787	Takifugu_flavidus03681
Chr4	3550001	3600000	228.279	3591572	3596754	Takifugu_flavidus03682
Chr4	3550001	3600000	228.279	3596767	3603709	Takifugu_flavidus03683	pusl1
Chr4	3550001	3600000	228.279	3552481	3557643	Takifugu_flavidus03677
Chr4	3550001	3600000	228.279	3571095	3572954	Takifugu_flavidus03680		tru04080	Neuroactive ligand-receptor interaction
Chr4	3650001	3660000	200.677	3655852	3693045	Takifugu_flavidus03687	camta1
Chr4	4460001	4480000	155.904	4458000	4461721	Takifugu_flavidus03735
Chr4	4460001	4480000	155.904	4462572	4463607	Takifugu_flavidus03736
Chr4	4460001	4480000	155.904	4467570	4470673	Takifugu_flavidus03737
Chr4	4860001	4890000	208.967	4870246	4876644	Takifugu_flavidus03763	wdr1
Chr4	4860001	4890000	208.967	4863824	4868667	Takifugu_flavidus03762	idh3b	tru01100	Metabolic pathways
Chr4	4860001	4890000	208.967	4863824	4868667	Takifugu_flavidus03762	idh3b	tru01230	Biosynthesis of amino acids
Chr4	4860001	4890000	208.967	4863824	4868667	Takifugu_flavidus03762	idh3b	tru00020	Citrate cycle (TCA cycle)
Chr4	4860001	4890000	208.967	4863824	4868667	Takifugu_flavidus03762	idh3b	tru01200	Carbon metabolism
Chr4	4860001	4890000	208.967	4863824	4868667	Takifugu_flavidus03762	idh3b	tru01210	2-Oxocarboxylic acid metabolism
Chr4	4860001	4890000	208.967	4880471	4904843	Takifugu_flavidus03764	slc2a9
Chr4	5110001	5150000	181.468	5124517	5125131	Takifugu_flavidus03781
Chr4	5110001	5150000	181.468	5138147	5151506	Takifugu_flavidus03782	sfmbt1
Chr4	5110001	5150000	181.468	5107359	5123864	Takifugu_flavidus03780
Chr4	5540001	5550000	174.846	5531914	5549233	Takifugu_flavidus03792	slc25a26
Chr4	6940001	6970000	170.129	6950485	6965542	Takifugu_flavidus03866
Chr4	6940001	6970000	170.129	6967021	6982320	Takifugu_flavidus03867		tru01100	Metabolic pathways
Chr4	6940001	6970000	170.129	6967021	6982320	Takifugu_flavidus03867		tru01230	Biosynthesis of amino acids
Chr4	6940001	6970000	170.129	6967021	6982320	Takifugu_flavidus03867		tru01200	Carbon metabolism
Chr4	6940001	6970000	170.129	6967021	6982320	Takifugu_flavidus03867		tru00630	Glyoxylate and dicarboxylate metabolism
Chr4	6940001	6970000	170.129	6967021	6982320	Takifugu_flavidus03867		tru00260	Glycine, serine and threonine metabolism
Chr4	6940001	6970000	170.129	6967021	6982320	Takifugu_flavidus03867		tru00670	One carbon pool by folate
Chr4	7020001	7040000	186.147	7012123	7049231	Takifugu_flavidus03870	ppp1r16b
Chr4	7650001	7660000	151.298	7645637	7657952	Takifugu_flavidus03905		tru04261	Adrenergic signaling in cardiomyocytes
Chr4	7650001	7660000	151.298	7659290	7678898	Takifugu_flavidus03906		tru04218	Cellular senescence
Chr4	7700001	7740000	162.195	7701010	7711124	Takifugu_flavidus03909	itga7	tru04510	Focal adhesion
Chr4	7700001	7740000	162.195	7701010	7711124	Takifugu_flavidus03909	itga7	tru04512	ECM-receptor interaction
Chr4	7700001	7740000	162.195	7701010	7711124	Takifugu_flavidus03909	itga7	tru04810	Regulation of actin cytoskeleton
Chr4	7700001	7740000	162.195	7714409	7715116	Takifugu_flavidus03910
Chr4	7700001	7740000	162.195	7718773	7720082	Takifugu_flavidus03912		tru04115	p53 signaling pathway
Chr4	7700001	7740000	162.195	7721426	7727059	Takifugu_flavidus03913		tru04115	p53 signaling pathway
Chr4	7700001	7740000	162.195	7727927	7732113	Takifugu_flavidus03914	alas1	tru01100	Metabolic pathways
Chr4	7700001	7740000	162.195	7727927	7732113	Takifugu_flavidus03914	alas1	tru00860	Porphyrin and chlorophyll metabolism
Chr4	7700001	7740000	162.195	7727927	7732113	Takifugu_flavidus03914	alas1	tru00260	Glycine, serine and threonine metabolism
Chr4	7700001	7740000	162.195	7739134	7739502	Takifugu_flavidus03915
Chr4	7700001	7740000	162.195	7692541	7700537	Takifugu_flavidus03908	itga7	tru04510	Focal adhesion
Chr4	7700001	7740000	162.195	7692541	7700537	Takifugu_flavidus03908	itga7	tru04512	ECM-receptor interaction
Chr4	7700001	7740000	162.195	7692541	7700537	Takifugu_flavidus03908	itga7	tru04810	Regulation of actin cytoskeleton
Chr4	7700001	7740000	162.195	7716855	7717333	Takifugu_flavidus03911
Chr4	7700001	7740000	162.195	7739752	7757256	Takifugu_flavidus03916
Chr4	8410001	8450000	186.531	8417606	8420031	Takifugu_flavidus03954	miip
Chr4	8410001	8450000	186.531	8422264	8427188	Takifugu_flavidus03955	tnfrsf14	tru04060	Cytokine-cytokine receptor interaction
Chr4	8410001	8450000	186.531	8422264	8427188	Takifugu_flavidus03955	tnfrsf14	tru04920	Adipocytokine signaling pathway
Chr4	8410001	8450000	186.531	8449484	8451207	Takifugu_flavidus03957
Chr4	8410001	8450000	186.531	8402345	8411460	Takifugu_flavidus03953	mmel1
Chr4	8410001	8450000	186.531	8428914	8446584	Takifugu_flavidus03956	trim62
Chr4	8600001	8630000	171.201	8625420	8629607	Takifugu_flavidus03967
Chr4	8600001	8630000	171.201	8568797	8623304	Takifugu_flavidus03966
Chr4	8880001	8910000	236.265	8882389	8885237	Takifugu_flavidus03991		tru04371	Apelin signaling pathway
Chr4	8880001	8910000	236.265	8882389	8885237	Takifugu_flavidus03991		tru04744	Phototransduction
Chr4	8880001	8910000	236.265	8888719	8890525	Takifugu_flavidus03992
Chr4	8880001	8910000	236.265	8892567	8894026	Takifugu_flavidus03993		tru03460	Fanconi anemia pathway
Chr4	8880001	8910000	236.265	8895237	8895825	Takifugu_flavidus03994
Chr4	8880001	8910000	236.265	8896154	8899926	Takifugu_flavidus03995	h6pd	tru01100	Metabolic pathways
Chr4	8880001	8910000	236.265	8896154	8899926	Takifugu_flavidus03995	h6pd	tru00030	Pentose phosphate pathway
Chr4	8880001	8910000	236.265	8896154	8899926	Takifugu_flavidus03995	h6pd	tru01200	Carbon metabolism
Chr4	9100001	9110000	310.76	9094354	9104782	Takifugu_flavidus04011		tru04371	Apelin signaling pathway
Chr4	9100001	9110000	310.76	9094354	9104782	Takifugu_flavidus04011		tru04916	Melanogenesis
Chr4	9100001	9110000	310.76	9094354	9104782	Takifugu_flavidus04011		tru04540	Gap junction
Chr4	9100001	9110000	310.76	9094354	9104782	Takifugu_flavidus04011		tru04914	Progesterone-mediated oocyte maturation
Chr4	9100001	9110000	310.76	9094354	9104782	Takifugu_flavidus04011		tru04261	Adrenergic signaling in cardiomyocytes
Chr4	9100001	9110000	310.76	9106000	9119030	Takifugu_flavidus04012
Chr4	9240001	9250000	207.191	9235959	9240577	Takifugu_flavidus04026		tru01100	Metabolic pathways
Chr4	9240001	9250000	207.191	9235959	9240577	Takifugu_flavidus04026		tru00590	Arachidonic acid metabolism
Chr4	9240001	9250000	207.191	9242880	9257263	Takifugu_flavidus04027
Chr4	9320001	9360000	164.2	9312189	9326521	Takifugu_flavidus04035
Chr4	9450001	9480000	154.345	9441707	9481862	Takifugu_flavidus04037
Chr4	9660001	9670000	205.789	9661563	9664167	Takifugu_flavidus04054	tspo	tru04080	Neuroactive ligand-receptor interaction
Chr4	9660001	9670000	205.789	9666798	9669808	Takifugu_flavidus04055	frs3
Chr4	10070001	10080000	226.863	10078103	10079290	Takifugu_flavidus04091
Chr4	10070001	10080000	226.863	10079926	10088270	Takifugu_flavidus04092
Chr4	10070001	10080000	226.863	10051190	10073106	Takifugu_flavidus04089		tru04010	MAPK signaling pathway
Chr4	10070001	10080000	226.863	10051190	10073106	Takifugu_flavidus04089		tru04260	Cardiac muscle contraction
Chr4	10070001	10080000	226.863	10051190	10073106	Takifugu_flavidus04089		tru04261	Adrenergic signaling in cardiomyocytes
Chr4	10070001	10080000	226.863	10074205	10077182	Takifugu_flavidus04090
Chr4	10150001	10170000	174.511	10159242	10162629	Takifugu_flavidus04107	fblim1
Chr4	10150001	10170000	174.511	10164496	10166161	Takifugu_flavidus04108
Chr4	10150001	10170000	174.511	10167076	10170693	Takifugu_flavidus04109	slc25a34
Chr4	10150001	10170000	174.511	10142748	10158316	Takifugu_flavidus04106
Chr4	10800001	10810000	174.283	10758502	10805514	Takifugu_flavidus04171
Chr4	10870001	10910000	197.992	10869132	10872539	Takifugu_flavidus04176		tru04010	MAPK signaling pathway
Chr4	10870001	10910000	197.992	10869132	10872539	Takifugu_flavidus04176		tru04370	VEGF signaling pathway
Chr4	10870001	10910000	197.992	10884174	10885148	Takifugu_flavidus04178		tru04144	Endocytosis
Chr4	10870001	10910000	197.992	10884174	10885148	Takifugu_flavidus04178		tru04810	Regulation of actin cytoskeleton
Chr4	10870001	10910000	197.992	10884174	10885148	Takifugu_flavidus04178		tru05132	Salmonella infection
Chr4	10870001	10910000	197.992	10886177	10891876	Takifugu_flavidus04179		tru04144	Endocytosis
Chr4	10870001	10910000	197.992	10886177	10891876	Takifugu_flavidus04179		tru04137	Mitophagy - animal
Chr4	10870001	10910000	197.992	10886177	10891876	Takifugu_flavidus04179		tru04145	Phagosome
Chr4	10870001	10910000	197.992	10886177	10891876	Takifugu_flavidus04179		tru04140	Autophagy - animal
Chr4	10870001	10910000	197.992	10886177	10891876	Takifugu_flavidus04179		tru05132	Salmonella infection
Chr4	10870001	10910000	197.992	10906031	10906398	Takifugu_flavidus04181
Chr4	10870001	10910000	197.992	10906507	10911070	Takifugu_flavidus04182	gata2
Chr4	10870001	10910000	197.992	10893846	10896226	Takifugu_flavidus04180
Chr4	10870001	10910000	197.992	10874416	10882584	Takifugu_flavidus04177		tru00051	Fructose and mannose metabolism
Chr4	10970001	10990000	187.719	10987655	10990502	Takifugu_flavidus04189	ccdc174
Chr4	10970001	10990000	187.719	10971035	10982292	Takifugu_flavidus04188	fgd5
Chr4	11100001	11120000	181.487	11100975	11102210	Takifugu_flavidus04211	apof
Chr4	11100001	11120000	181.487	11111006	11112220	Takifugu_flavidus04213	gpr84
Chr4	11100001	11120000	181.487	11103748	11111782	Takifugu_flavidus04212	stat2	tru04217	Necroptosis
Chr4	11100001	11120000	181.487	11103748	11111782	Takifugu_flavidus04212	stat2	tru04620	Toll-like receptor signaling pathway
Chr4	11100001	11120000	181.487	11103748	11111782	Takifugu_flavidus04212	stat2	tru04621	NOD-like receptor signaling pathway
Chr4	11100001	11120000	181.487	11103748	11111782	Takifugu_flavidus04212	stat2	tru05168	Herpes simplex virus 1 infection
Chr4	11100001	11120000	181.487	11103748	11111782	Takifugu_flavidus04212	stat2	tru04933	AGE-RAGE signaling pathway in diabetic complications
Chr4	11100001	11120000	181.487	11103748	11111782	Takifugu_flavidus04212	stat2	tru04625	C-type lectin receptor signaling pathway
Chr4	11100001	11120000	181.487	11114578	11127221	Takifugu_flavidus04214
Chr4	11160001	11170000	177.714	11162942	11171186	Takifugu_flavidus04220
Chr4	11290001	11320000	272.761	11284098	11290456	Takifugu_flavidus04232
Chr4	11290001	11320000	272.761	11309098	11368493	Takifugu_flavidus04233
Chr4	11450001	11470000	197.297	11420498	11465534	Takifugu_flavidus04242		tru04270	Vascular smooth muscle contraction
Chr4	11450001	11470000	197.297	11420498	11465534	Takifugu_flavidus04242		tru04621	NOD-like receptor signaling pathway
Chr4	11450001	11470000	197.297	11420498	11465534	Takifugu_flavidus04242		tru04371	Apelin signaling pathway
Chr4	11450001	11470000	197.297	11420498	11465534	Takifugu_flavidus04242		tru04210	Apoptosis
Chr4	11450001	11470000	197.297	11420498	11465534	Takifugu_flavidus04242		tru04625	C-type lectin receptor signaling pathway
Chr4	11450001	11470000	197.297	11420498	11465534	Takifugu_flavidus04242		tru04218	Cellular senescence
Chr4	11450001	11470000	197.297	11420498	11465534	Takifugu_flavidus04242		tru04912	GnRH signaling pathway
Chr4	11450001	11470000	197.297	11420498	11465534	Takifugu_flavidus04242		tru04540	Gap junction
Chr4	11450001	11470000	197.297	11420498	11465534	Takifugu_flavidus04242		tru04140	Autophagy - animal
Chr4	11450001	11470000	197.297	11420498	11465534	Takifugu_flavidus04242		tru04020	Calcium signaling pathway
Chr4	11450001	11470000	197.297	11420498	11465534	Takifugu_flavidus04242		tru04114	Oocyte meiosis
Chr4	11450001	11470000	197.297	11420498	11465534	Takifugu_flavidus04242		tru04070	Phosphatidylinositol signaling system
Chr4	11450001	11470000	197.297	11467429	11470893	Takifugu_flavidus04243
Chr4	11530001	11540000	173.653	11517036	11539415	Takifugu_flavidus04248
Chr4	11580001	11590000	154.468	11577882	11581360	Takifugu_flavidus04250
Chr4	11580001	11590000	154.468	11582635	11584232	Takifugu_flavidus04251	smug1	tru03410	Base excision repair
Chr4	11580001	11590000	154.468	11587305	11603764	Takifugu_flavidus04252
Chr4	12250001	12260000	223.648	12251824	12256293	Takifugu_flavidus04297	capza2	tru04144	Endocytosis
Chr4	12250001	12260000	223.648	12258984	12280268	Takifugu_flavidus04298	mov10
Chr4	16510001	16520000	207.48	16509988	16516975	Takifugu_flavidus04453	chd5
Chr4	17480001	17490000	158.909	17477086	17480887	Takifugu_flavidus04497	tmem74
Chr4	17480001	17490000	158.909	17484363	17499266	Takifugu_flavidus04498	rbl1	tru04218	Cellular senescence
Chr4	17480001	17490000	158.909	17484363	17499266	Takifugu_flavidus04498	rbl1	tru04110	Cell cycle
Chr4	17480001	17490000	158.909	17484363	17499266	Takifugu_flavidus04498	rbl1	tru04350	TGF-beta signaling pathway
Chr4	17590001	17600000	171.198	17581850	17593095	Takifugu_flavidus04507
Chr4	17590001	17600000	171.198	17596106	17604996	Takifugu_flavidus04508	pxk
Chr5	690001	710000	163.329	668846	740364	Takifugu_flavidus04551
Chr5	780001	820000	156.239	783096	814095	Takifugu_flavidus04557
Chr5	1650001	1660000	245.549	1649170	1650613	Takifugu_flavidus04585
Chr5	1650001	1660000	245.549	1651336	1654327	Takifugu_flavidus04586	wdr54
Chr5	1960001	1980000	162.203	1977636	1980985	Takifugu_flavidus04591	ccnh	tru04110	Cell cycle
Chr5	1960001	1980000	162.203	1977636	1980985	Takifugu_flavidus04591	ccnh	tru03420	Nucleotide excision repair
Chr5	1960001	1980000	162.203	1977636	1980985	Takifugu_flavidus04591	ccnh	tru03022	Basal transcription factors
Chr5	2370001	2380000	165.471	2364699	2372090	Takifugu_flavidus04606	iqgap2	tru04810	Regulation of actin cytoskeleton
Chr5	2370001	2380000	165.471	2372521	2373903	Takifugu_flavidus04607		tru04080	Neuroactive ligand-receptor interaction
Chr5	2370001	2380000	165.471	2374240	2386210	Takifugu_flavidus04608	iqgap2	tru04810	Regulation of actin cytoskeleton
Chr5	3340001	3350000	167.592	3337026	3341608	Takifugu_flavidus04692	ascc2
Chr5	3340001	3350000	167.592	3343270	3352537	Takifugu_flavidus04693	slc39a14	tru04216	Ferroptosis
Chr5	3420001	3450000	156.702	3426184	3432975	Takifugu_flavidus04699	rufy3
Chr5	3420001	3450000	156.702	3423416	3425840	Takifugu_flavidus04698	grsf1
Chr5	3420001	3450000	156.702	3448687	3460259	Takifugu_flavidus04700	slc4a4
Chr5	3420001	3450000	156.702	3407519	3421647	Takifugu_flavidus04697	mapk1	tru04270	Vascular smooth muscle contraction
Chr5	3420001	3450000	156.702	3407519	3421647	Takifugu_flavidus04697	mapk1	tru04620	Toll-like receptor signaling pathway
Chr5	3420001	3450000	156.702	3407519	3421647	Takifugu_flavidus04697	mapk1	tru04621	NOD-like receptor signaling pathway
Chr5	3420001	3450000	156.702	3407519	3421647	Takifugu_flavidus04697	mapk1	tru04068	FoxO signaling pathway
Chr5	3420001	3450000	156.702	3407519	3421647	Takifugu_flavidus04697	mapk1	tru04910	Insulin signaling pathway
Chr5	3420001	3450000	156.702	3407519	3421647	Takifugu_flavidus04697	mapk1	tru04371	Apelin signaling pathway
Chr5	3420001	3450000	156.702	3407519	3421647	Takifugu_flavidus04697	mapk1	tru04510	Focal adhesion
Chr5	3420001	3450000	156.702	3407519	3421647	Takifugu_flavidus04697	mapk1	tru04933	AGE-RAGE signaling pathway in diabetic complications
Chr5	3420001	3450000	156.702	3407519	3421647	Takifugu_flavidus04697	mapk1	tru04150	mTOR signaling pathway
Chr5	3420001	3450000	156.702	3407519	3421647	Takifugu_flavidus04697	mapk1	tru04916	Melanogenesis
Chr5	3420001	3450000	156.702	3407519	3421647	Takifugu_flavidus04697	mapk1	tru04010	MAPK signaling pathway
Chr5	3420001	3450000	156.702	3407519	3421647	Takifugu_flavidus04697	mapk1	tru04520	Adherens junction
Chr5	3420001	3450000	156.702	3407519	3421647	Takifugu_flavidus04697	mapk1	tru04810	Regulation of actin cytoskeleton
Chr5	3420001	3450000	156.702	3407519	3421647	Takifugu_flavidus04697	mapk1	tru04210	Apoptosis
Chr5	3420001	3450000	156.702	3407519	3421647	Takifugu_flavidus04697	mapk1	tru04625	C-type lectin receptor signaling pathway
Chr5	3420001	3450000	156.702	3407519	3421647	Takifugu_flavidus04697	mapk1	tru04218	Cellular senescence
Chr5	3420001	3450000	156.702	3407519	3421647	Takifugu_flavidus04697	mapk1	tru04912	GnRH signaling pathway
Chr5	3420001	3450000	156.702	3407519	3421647	Takifugu_flavidus04697	mapk1	tru04540	Gap junction
Chr5	3420001	3450000	156.702	3407519	3421647	Takifugu_flavidus04697	mapk1	tru04140	Autophagy - animal
Chr5	3420001	3450000	156.702	3407519	3421647	Takifugu_flavidus04697	mapk1	tru04350	TGF-beta signaling pathway
Chr5	3420001	3450000	156.702	3407519	3421647	Takifugu_flavidus04697	mapk1	tru04914	Progesterone-mediated oocyte maturation
Chr5	3420001	3450000	156.702	3407519	3421647	Takifugu_flavidus04697	mapk1	tru04261	Adrenergic signaling in cardiomyocytes
Chr5	3420001	3450000	156.702	3407519	3421647	Takifugu_flavidus04697	mapk1	tru04114	Oocyte meiosis
Chr5	3420001	3450000	156.702	3407519	3421647	Takifugu_flavidus04697	mapk1	tru04012	ErbB signaling pathway
Chr5	3420001	3450000	156.702	3407519	3421647	Takifugu_flavidus04697	mapk1	tru04370	VEGF signaling pathway
Chr5	3420001	3450000	156.702	3407519	3421647	Takifugu_flavidus04697	mapk1	tru05132	Salmonella infection
Chr5	3520001	3530000	239.281	3522385	3561112	Takifugu_flavidus04703	adamts3
Chr5	3670001	3710000	304.551	3678654	3681687	Takifugu_flavidus04705	dmrt2, dmrt2a
Chr5	3670001	3710000	304.551	3686793	3689694	Takifugu_flavidus04706	dmrt3
Chr5	3670001	3710000	304.551	3706873	3708922	Takifugu_flavidus04708	mhcl
Chr5	3670001	3710000	304.551	3693424	3705560	Takifugu_flavidus04707	dmrt1
Chr5	3670001	3710000	304.551	3709908	3723752	Takifugu_flavidus04709	kank1
Chr5	3760001	3770000	153.485	3749922	3782124	Takifugu_flavidus04712	dapk1	tru04140	Autophagy - animal
Chr5	4050001	4060000	194.52	4052778	4054525	Takifugu_flavidus04730
Chr5	4050001	4060000	194.52	4054861	4060479	Takifugu_flavidus04731	hspb8
Chr5	4230001	4250000	157.195	4234786	4254266	Takifugu_flavidus04741	nos1	tru01100	Metabolic pathways
Chr5	4230001	4250000	157.195	4234786	4254266	Takifugu_flavidus04741	nos1	tru04371	Apelin signaling pathway
Chr5	4230001	4250000	157.195	4234786	4254266	Takifugu_flavidus04741	nos1	tru04145	Phagosome
Chr5	4230001	4250000	157.195	4234786	4254266	Takifugu_flavidus04741	nos1	tru00220	Arginine biosynthesis
Chr5	4230001	4250000	157.195	4234786	4254266	Takifugu_flavidus04741	nos1	tru00330	Arginine and proline metabolism
Chr5	4230001	4250000	157.195	4234786	4254266	Takifugu_flavidus04741	nos1	tru04020	Calcium signaling pathway
Chr5	4280001	4310000	207.292	4282082	4283424	Takifugu_flavidus04744
Chr5	4280001	4310000	207.292	4284553	4286574	Takifugu_flavidus04745	c21h12orf49
Chr5	4280001	4310000	207.292	4286698	4291773	Takifugu_flavidus04746	rnft2
Chr5	4280001	4310000	207.292	4292757	4293897	Takifugu_flavidus04747
Chr5	4280001	4310000	207.292	4294303	4305586	Takifugu_flavidus04748	fbxw8	tru04120	Ubiquitin mediated proteolysis
Chr5	4280001	4310000	207.292	4274052	4280855	Takifugu_flavidus04743	gatsl3	tru04150	mTOR signaling pathway
Chr5	4280001	4310000	207.292	4304144	4310217	Takifugu_flavidus04749	tesc
Chr5	4780001	4830000	207.194	4819083	4820049	Takifugu_flavidus04770
Chr5	4780001	4830000	207.194	4821633	4825265	Takifugu_flavidus04771	inpp5e	tru01100	Metabolic pathways
Chr5	4780001	4830000	207.194	4821633	4825265	Takifugu_flavidus04771	inpp5e	tru00562	Inositol phosphate metabolism
Chr5	4780001	4830000	207.194	4821633	4825265	Takifugu_flavidus04771	inpp5e	tru04070	Phosphatidylinositol signaling system
Chr5	4780001	4830000	207.194	4825304	4829329	Takifugu_flavidus04772	pmpca
Chr5	4780001	4830000	207.194	4768959	4792884	Takifugu_flavidus04769		tru04330	Notch signaling pathway
Chr5	5020001	5030000	223.757	5019381	5023342	Takifugu_flavidus04797	coq2	tru01100	Metabolic pathways
Chr5	5020001	5030000	223.757	5019381	5023342	Takifugu_flavidus04797	coq2	tru00130	Ubiquinone and other terpenoid-quinone biosynthesis
Chr5	5020001	5030000	223.757	5006482	5020621	Takifugu_flavidus04796	secisbp2
Chr5	5020001	5030000	223.757	5023854	5035236	Takifugu_flavidus04798	gldc	tru01100	Metabolic pathways
Chr5	5020001	5030000	223.757	5023854	5035236	Takifugu_flavidus04798	gldc	tru01200	Carbon metabolism
Chr5	5020001	5030000	223.757	5023854	5035236	Takifugu_flavidus04798	gldc	tru00630	Glyoxylate and dicarboxylate metabolism
Chr5	5020001	5030000	223.757	5023854	5035236	Takifugu_flavidus04798	gldc	tru00260	Glycine, serine and threonine metabolism
Chr5	5620001	5630000	184.639	5622800	5632344	Takifugu_flavidus04827	slc20a2
Chr5	5700001	5710000	178.188	5701535	5723009	Takifugu_flavidus04833	arl15
Chr5	5760001	5770000	164.103	5759686	5770548	Takifugu_flavidus04834	ndufs4	tru01100	Metabolic pathways
Chr5	5760001	5770000	164.103	5759686	5770548	Takifugu_flavidus04834	ndufs4	tru00190	Oxidative phosphorylation
Chr5	5920001	5930000	151.59	5922170	5930796	Takifugu_flavidus04851	sept5
Chr5	5920001	5930000	151.59	5906510	5921891	Takifugu_flavidus04850
Chr5	6020001	6030000	156.256	6008582	6021367	Takifugu_flavidus04865
Chr5	6020001	6030000	156.256	6022498	6032213	Takifugu_flavidus04867	ddhd2
Chr5	6310001	6330000	160.39	6297492	6313896	Takifugu_flavidus04897	fam222a
Chr5	6310001	6330000	160.39	6321485	6332452	Takifugu_flavidus04898	trpv4	tru04218	Cellular senescence
Chr5	6550001	6580000	206.6	6545105	6553332	Takifugu_flavidus04926	atp6v0a2	tru01100	Metabolic pathways
Chr5	6550001	6580000	206.6	6545105	6553332	Takifugu_flavidus04926	atp6v0a2	tru00190	Oxidative phosphorylation
Chr5	6550001	6580000	206.6	6545105	6553332	Takifugu_flavidus04926	atp6v0a2	tru04145	Phagosome
Chr5	6550001	6580000	206.6	6545105	6553332	Takifugu_flavidus04926	atp6v0a2	tru04142	Lysosome
Chr5	6550001	6580000	206.6	6554442	6572049	Takifugu_flavidus04927	dnah10
Chr5	6550001	6580000	206.6	6574971	6610253	Takifugu_flavidus04928	emid1
Chr5	6610001	6640000	149.441	6610568	6613723	Takifugu_flavidus04929	rhbdd3
Chr5	6610001	6640000	149.441	6614474	6616870	Takifugu_flavidus04930	ewsr1
Chr5	6610001	6640000	149.441	6574971	6610253	Takifugu_flavidus04928	emid1
Chr5	6610001	6640000	149.441	6618185	6622576	Takifugu_flavidus04931	ewsr1
Chr5	6610001	6640000	149.441	6624603	6638471	Takifugu_flavidus04932	gas2l1
Chr5	6980001	6990000	183.66	6984229	6986377	Takifugu_flavidus04961	rsrc2
Chr5	6980001	6990000	183.66	6986366	6988442	Takifugu_flavidus04962
Chr5	6980001	6990000	183.66	6988574	6993554	Takifugu_flavidus04963	zcchc8
Chr5	6980001	6990000	183.66	6964738	6980968	Takifugu_flavidus04960	kntc1
Chr5	7220001	7230000	195.695	7218994	7221855	Takifugu_flavidus04984	wdr31
Chr5	7220001	7230000	195.695	7225362	7226699	Takifugu_flavidus04985	bri3bp
Chr5	7220001	7230000	195.695	7228275	7238172	Takifugu_flavidus04986	stpg2
Chr5	7440001	7450000	219.836	7380327	7443231	Takifugu_flavidus04987	unc5c
Chr5	7440001	7450000	219.836	7445773	7460784	Takifugu_flavidus04988	bmpr1b	tru04060	Cytokine-cytokine receptor interaction
Chr5	7440001	7450000	219.836	7445773	7460784	Takifugu_flavidus04988	bmpr1b	tru04350	TGF-beta signaling pathway
Chr5	7620001	7680000	176.467	7618515	7624085	Takifugu_flavidus04999	naa35
Chr5	7620001	7680000	176.467	7624966	7644313	Takifugu_flavidus05000	agtpbp1
Chr5	8280001	8290000	206.092	8282747	8283895	Takifugu_flavidus05020	atoh1
Chr5	8330001	8380000	153.865	8340007	8346780	Takifugu_flavidus05027	me2	tru01200	Carbon metabolism
Chr5	8330001	8380000	153.865	8340007	8346780	Takifugu_flavidus05027	me2	tru00620	Pyruvate metabolism
Chr5	8330001	8380000	153.865	8347743	8349286	Takifugu_flavidus05028	elac1	tru03013	RNA transport
Chr5	8330001	8380000	153.865	8351531	8355255	Takifugu_flavidus05029	mier3
Chr5	8330001	8380000	153.865	8329239	8339611	Takifugu_flavidus05026	mapk4
Chr5	8730001	8780000	217.287	8734664	8768627	Takifugu_flavidus05047	ptch1	tru04340	Hedgehog signaling pathway
Chr5	8980001	8990000	169.188	8977321	8985300	Takifugu_flavidus05060	ghr1	tru04060	Cytokine-cytokine receptor interaction
Chr5	8980001	8990000	169.188	8977321	8985300	Takifugu_flavidus05060	ghr1	tru04080	Neuroactive ligand-receptor interaction
Chr5	9360001	9370000	171.713	9248032	9374587	Takifugu_flavidus05067	fbxl17
Chr5	9430001	9440000	168.855	9431266	9436553	Takifugu_flavidus05082	znf366
Chr5	11170001	11180000	180.596	11147825	11175543	Takifugu_flavidus05223	arvcf
Chr5	11240001	11260000	174.333	11258175	11270546	Takifugu_flavidus05224	tango2
Chr5	12210001	12220000	153.296	12206796	12212587	Takifugu_flavidus05274
Chr5	12210001	12220000	153.296	12217107	12224786	Takifugu_flavidus05275
Chr5	12630001	12660000	226.112	12650949	12658598	Takifugu_flavidus05298	c21h4orf22
Chr5	12630001	12660000	226.112	12624441	12633154	Takifugu_flavidus05297	c21h4orf22
Chr5	13190001	13200000	206.891	13192604	13193772	Takifugu_flavidus05323		tru04130	SNARE interactions in vesicular transport
Chr5	13190001	13200000	206.891	13195823	13201634	Takifugu_flavidus05324	idua	tru01100	Metabolic pathways
Chr5	13190001	13200000	206.891	13195823	13201634	Takifugu_flavidus05324	idua	tru04142	Lysosome
Chr5	13190001	13200000	206.891	13195823	13201634	Takifugu_flavidus05324	idua	tru00531	Glycosaminoglycan degradation
Chr5	13190001	13200000	206.891	13195830	13197290	Takifugu_flavidus05325
Chr5	13330001	13340000	196.871	13331413	13332441	Takifugu_flavidus05342
Chr5	13330001	13340000	196.871	13332552	13334946	Takifugu_flavidus05343	nudt18
Chr5	13330001	13340000	196.871	13337562	13339388	Takifugu_flavidus05344
Chr5	13330001	13340000	196.871	13339624	13344596	Takifugu_flavidus05345	ercc6l
Chr5	13900001	13920000	322.784	13896603	13900696	Takifugu_flavidus05384	med27
Chr5	13900001	13920000	322.784	13912228	13932275	Takifugu_flavidus05385
Chr5	15050001	15060000	156.94	15059143	15067345	Takifugu_flavidus05416	sub1
Chr5	15450001	15460000	248.705	15451569	15478189	Takifugu_flavidus05438	ep400
Chr5	15640001	15680000	260.813	15665865	15691833	Takifugu_flavidus05446
Chr5	15750001	15770000	221.1	15756554	15790480	Takifugu_flavidus05448
Chr5	15950001	15980000	157.729	15951029	15963648	Takifugu_flavidus05453	ncs1
Chr5	15950001	15980000	157.729	15965775	16010990	Takifugu_flavidus05454
Chr5	16130001	16160000	237.849	16136652	16165272	Takifugu_flavidus05459	mvb12b	tru04144	Endocytosis
Chr5	17900001	17910000	296.524	17894934	17900012	Takifugu_flavidus05531		tru04144	Endocytosis
Chr5	17900001	17910000	296.524	17900755	17911258	Takifugu_flavidus05532		tru04144	Endocytosis
Chr5	17990001	18020000	429.027	17996738	17997673	Takifugu_flavidus05538	fut7b	tru01100	Metabolic pathways
Chr5	17990001	18020000	429.027	17996738	17997673	Takifugu_flavidus05538	fut7b	tru00601	Glycosphingolipid biosynthesis - lacto and neolacto series
Chr5	17990001	18020000	429.027	18015206	18030841	Takifugu_flavidus05539
Chr5	18040001	18050000	223.378	18032354	18046323	Takifugu_flavidus05540	stxbp1
Chr5	18070001	18090000	211.574	18071430	18079351	Takifugu_flavidus05542
Chr5	18070001	18090000	211.574	18081872	18090444	Takifugu_flavidus05543	dpp7
Chr6	1050001	1060000	159.083	1056498	1059952	Takifugu_flavidus05639	ccdc151
Chr6	1050001	1060000	159.083	1042627	1055699	Takifugu_flavidus05638	slc44a2
Chr6	1250001	1260000	161.556	1244486	1257115	Takifugu_flavidus05661	xylt1	tru01100	Metabolic pathways
Chr6	1250001	1260000	161.556	1244486	1257115	Takifugu_flavidus05661	xylt1	tru00534	Glycosaminoglycan biosynthesis - heparan sulfate / heparin
Chr6	1250001	1260000	161.556	1244486	1257115	Takifugu_flavidus05661	xylt1	tru00532	Glycosaminoglycan biosynthesis - chondroitin sulfate / dermatan sulfate
Chr6	1250001	1260000	161.556	1257793	1265906	Takifugu_flavidus05662	xylt1	tru01100	Metabolic pathways
Chr6	1250001	1260000	161.556	1257793	1265906	Takifugu_flavidus05662	xylt1	tru00534	Glycosaminoglycan biosynthesis - heparan sulfate / heparin
Chr6	1250001	1260000	161.556	1257793	1265906	Takifugu_flavidus05662	xylt1	tru00532	Glycosaminoglycan biosynthesis - chondroitin sulfate / dermatan sulfate
Chr6	1490001	1510000	164.256	1490324	1516858	Takifugu_flavidus05669
Chr6	1570001	1580000	161.677	1575026	1584989	Takifugu_flavidus05680	pdcd11
Chr6	1570001	1580000	161.677	1571538	1575035	Takifugu_flavidus05679
Chr6	1760001	1780000	165.766	1762318	1765233	Takifugu_flavidus05696	nsmce1
Chr6	1760001	1780000	165.766	1765633	1770793	Takifugu_flavidus05697	vps37a	tru04144	Endocytosis
Chr6	1760001	1780000	165.766	1772291	1789147	Takifugu_flavidus05698	micu3
Chr6	1830001	1850000	350.006	1840857	1841234	Takifugu_flavidus05705
Chr6	1830001	1850000	350.006	1844008	1844631	Takifugu_flavidus05706
Chr6	1830001	1850000	350.006	1834710	1835084	Takifugu_flavidus05704
Chr6	1930001	1940000	217.197	1922795	1944503	Takifugu_flavidus05714	abca1	tru02010	ABC transporters
Chr6	2190001	2210000	157.957	2179706	2194044	Takifugu_flavidus05715	tusc3	tru01100	Metabolic pathways
Chr6	2190001	2210000	157.957	2179706	2194044	Takifugu_flavidus05715	tusc3	tru04141	Protein processing in endoplasmic reticulum
Chr6	2190001	2210000	157.957	2179706	2194044	Takifugu_flavidus05715	tusc3	tru00510	N-Glycan biosynthesis
Chr6	2260001	2280000	318.526	2265840	2267605	Takifugu_flavidus05722	helt
Chr6	2260001	2280000	318.526	2275078	2283334	Takifugu_flavidus05723	acsl1	tru01100	Metabolic pathways
Chr6	2260001	2280000	318.526	2275078	2283334	Takifugu_flavidus05723	acsl1	tru04920	Adipocytokine signaling pathway
Chr6	2260001	2280000	318.526	2275078	2283334	Takifugu_flavidus05723	acsl1	tru00061	Fatty acid biosynthesis
Chr6	2260001	2280000	318.526	2275078	2283334	Takifugu_flavidus05723	acsl1	tru00071	Fatty acid degradation
Chr6	2260001	2280000	318.526	2275078	2283334	Takifugu_flavidus05723	acsl1	tru01212	Fatty acid metabolism
Chr6	2260001	2280000	318.526	2275078	2283334	Takifugu_flavidus05723	acsl1	tru03320	PPAR signaling pathway
Chr6	2260001	2280000	318.526	2275078	2283334	Takifugu_flavidus05723	acsl1	tru04146	Peroxisome
Chr6	2260001	2280000	318.526	2275078	2283334	Takifugu_flavidus05723	acsl1	tru04216	Ferroptosis
Chr6	3090001	3110000	156.115	3077348	3133191	Takifugu_flavidus05768	cntln
Chr6	3670001	3690000	155.067	3658571	3688289	Takifugu_flavidus05804	znf827
Chr6	3790001	3800000	198.103	3793219	3794691	Takifugu_flavidus05806
Chr6	4220001	4240000	192.222	4226786	4243296	Takifugu_flavidus05820	fbxw7	tru04120	Ubiquitin mediated proteolysis
Chr6	4320001	4360000	213.82	4334601	4337856	Takifugu_flavidus05825	uchl1
Chr6	4320001	4360000	213.82	4350185	4350835	Takifugu_flavidus05827
Chr6	4320001	4360000	213.82	4352635	4353276	Takifugu_flavidus05828	fgfbp2
Chr6	4320001	4360000	213.82	4341245	4347237	Takifugu_flavidus05826	anxa10
Chr6	4320001	4360000	213.82	4355542	4364270	Takifugu_flavidus05829
Chr6	4320001	4360000	213.82	4316473	4334028	Takifugu_flavidus05824
Chr6	4390001	4460000	194.972	4387531	4390268	Takifugu_flavidus05835	msmo1	tru01100	Metabolic pathways
Chr6	4390001	4460000	194.972	4387531	4390268	Takifugu_flavidus05835	msmo1	tru00100	Steroid biosynthesis
Chr6	4390001	4460000	194.972	4391208	4398984	Takifugu_flavidus05836	cpe
Chr6	4390001	4460000	194.972	4453058	4455988	Takifugu_flavidus05839	casp3	tru05168	Herpes simplex virus 1 infection
Chr6	4390001	4460000	194.972	4453058	4455988	Takifugu_flavidus05839	casp3	tru04933	AGE-RAGE signaling pathway in diabetic complications
Chr6	4390001	4460000	194.972	4453058	4455988	Takifugu_flavidus05839	casp3	tru04010	MAPK signaling pathway
Chr6	4390001	4460000	194.972	4453058	4455988	Takifugu_flavidus05839	casp3	tru04210	Apoptosis
Chr6	4390001	4460000	194.972	4453058	4455988	Takifugu_flavidus05839	casp3	tru04115	p53 signaling pathway
Chr6	4390001	4460000	194.972	4457020	4462552	Takifugu_flavidus05840
Chr6	4390001	4460000	194.972	4410560	4433982	Takifugu_flavidus05837	tll1
Chr6	4390001	4460000	194.972	4437113	4444284	Takifugu_flavidus05838
Chr6	4720001	4770000	326.312	4738547	4741765	Takifugu_flavidus05848
Chr6	4720001	4770000	326.312	4742368	4746664	Takifugu_flavidus05849		tru04217	Necroptosis
Chr6	4720001	4770000	326.312	4742368	4746664	Takifugu_flavidus05849		tru04620	Toll-like receptor signaling pathway
Chr6	4720001	4770000	326.312	4742368	4746664	Takifugu_flavidus05849		tru05168	Herpes simplex virus 1 infection
Chr6	4720001	4770000	326.312	4754718	4784809	Takifugu_flavidus05850	sorbs2
Chr6	5110001	5140000	151.799	5122609	5131464	Takifugu_flavidus05886	gna12	tru04270	Vascular smooth muscle contraction
Chr6	5110001	5140000	151.799	5122609	5131464	Takifugu_flavidus05886	gna12	tru04010	MAPK signaling pathway
Chr6	5110001	5140000	151.799	5122609	5131464	Takifugu_flavidus05886	gna12	tru04810	Regulation of actin cytoskeleton
Chr6	5110001	5140000	151.799	5107066	5114512	Takifugu_flavidus05885		tru04141	Protein processing in endoplasmic reticulum
Chr6	5110001	5140000	151.799	5107066	5114512	Takifugu_flavidus05885		tru04210	Apoptosis
Chr6	5110001	5140000	151.799	5107066	5114512	Takifugu_flavidus05885		tru04140	Autophagy - animal
Chr6	5330001	5340000	157.886	5337492	5341081	Takifugu_flavidus05893	mmd2
Chr6	5330001	5340000	157.886	5322944	5335102	Takifugu_flavidus05892	radil
Chr6	5420001	5440000	166.985	5431668	5432123	Takifugu_flavidus05901		tru04080	Neuroactive ligand-receptor interaction
Chr6	5420001	5440000	166.985	5431668	5432123	Takifugu_flavidus05901		tru04020	Calcium signaling pathway
Chr6	5560001	5580000	153.238	5571190	5583326	Takifugu_flavidus05916	trip10	tru04910	Insulin signaling pathway
Chr6	5560001	5580000	153.238	5552026	5561864	Takifugu_flavidus05914	vav1	tru04510	Focal adhesion
Chr6	5560001	5580000	153.238	5552026	5561864	Takifugu_flavidus05914	vav1	tru04810	Regulation of actin cytoskeleton
Chr6	5560001	5580000	153.238	5562417	5570747	Takifugu_flavidus05915
Chr6	5930001	5940000	227.831	5933439	5952634	Takifugu_flavidus05941	gtf3c1
Chr6	6000001	6010000	189.463	6002262	6012304	Takifugu_flavidus05949		tru04530	Tight junction
Chr6	6000001	6010000	189.463	5995963	6000426	Takifugu_flavidus05948
Chr6	6420001	6440000	222.769	6416479	6421379	Takifugu_flavidus05974	baiap2l2
Chr6	6420001	6440000	222.769	6431471	6443245	Takifugu_flavidus05975
Chr6	7390001	7400000	328.278	7395332	7397916	Takifugu_flavidus06027	taf5l	tru03022	Basal transcription factors
Chr6	7390001	7400000	328.278	7387839	7393108	Takifugu_flavidus06026	capn9
Chr6	7390001	7400000	328.278	7398833	7406329	Takifugu_flavidus06028	nup133	tru03013	RNA transport
Chr6	7830001	7840000	155.071	7834123	7835851	Takifugu_flavidus06080
Chr6	7930001	7940000	201.409	7933487	7937372	Takifugu_flavidus06087
Chr6	7930001	7940000	201.409	7937974	7958560	Takifugu_flavidus06088
Chr6	8170001	8190000	359.538	8177130	8192586	Takifugu_flavidus06114	tbce
Chr6	8670001	8700000	206.589	8663556	8696090	Takifugu_flavidus06149	patl1	tru03018	RNA degradation
Chr6	8670001	8700000	206.589	8699861	8711881	Takifugu_flavidus06150	suclg1	tru01100	Metabolic pathways
Chr6	8670001	8700000	206.589	8699861	8711881	Takifugu_flavidus06150	suclg1	tru00020	Citrate cycle (TCA cycle)
Chr6	8670001	8700000	206.589	8699861	8711881	Takifugu_flavidus06150	suclg1	tru01200	Carbon metabolism
Chr6	8670001	8700000	206.589	8699861	8711881	Takifugu_flavidus06150	suclg1	tru00640	Propanoate metabolism
Chr6	9770001	9780000	206.773	9774931	9779135	Takifugu_flavidus06194	lcorl
Chr6	9770001	9780000	206.773	9764170	9773585	Takifugu_flavidus06193	ncapg
Chr6	9920001	9930000	191.375	9921488	9923128	Takifugu_flavidus06199
Chr6	9920001	9930000	191.375	9924420	9927695	Takifugu_flavidus06200	Fr_a9b	tru04080	Neuroactive ligand-receptor interaction
Chr6	10030001	10050000	297.204	10027783	10041552	Takifugu_flavidus06210	klhl5
Chr6	10070001	10120000	186.521	10075217	10075734	Takifugu_flavidus06214
Chr6	10070001	10120000	186.521	10067784	10078627	Takifugu_flavidus06213	klf3
Chr6	10070001	10120000	186.521	10107403	10113016	Takifugu_flavidus06216	pgm2	tru00010	Glycolysis / Gluconeogenesis
Chr6	10070001	10120000	186.521	10107403	10113016	Takifugu_flavidus06216	pgm2	tru00052	Galactose metabolism
Chr6	10070001	10120000	186.521	10107403	10113016	Takifugu_flavidus06216	pgm2	tru00500	Starch and sucrose metabolism
Chr6	10070001	10120000	186.521	10107403	10113016	Takifugu_flavidus06216	pgm2	tru01100	Metabolic pathways
Chr6	10070001	10120000	186.521	10107403	10113016	Takifugu_flavidus06216	pgm2	tru00230	Purine metabolism
Chr6	10070001	10120000	186.521	10107403	10113016	Takifugu_flavidus06216	pgm2	tru00030	Pentose phosphate pathway
Chr6	10070001	10120000	186.521	10107403	10113016	Takifugu_flavidus06216	pgm2	tru00520	Amino sugar and nucleotide sugar metabolism
Chr6	10070001	10120000	186.521	10087267	10106358	Takifugu_flavidus06215	tbc1d1
Chr6	10320001	10330000	175.775	10324866	10358828	Takifugu_flavidus06230
Chr6	11030001	11040000	154.473	11027406	11039738	Takifugu_flavidus06259		tru04114	Oocyte meiosis
Chr6	11170001	11190000	180.852	11177509	11212958	Takifugu_flavidus06267
Chr6	11250001	11260000	198.021	11246351	11254552	Takifugu_flavidus06274	igfbp4
Chr6	11250001	11260000	198.021	11256856	11264585	Takifugu_flavidus06275	aiolos
Chr6	11330001	11350000	169.289	11322280	11330140	Takifugu_flavidus06285
Chr6	11330001	11350000	169.289	11330330	11331818	Takifugu_flavidus06286		tru04270	Vascular smooth muscle contraction
Chr6	11330001	11350000	169.289	11330330	11331818	Takifugu_flavidus06286		tru01100	Metabolic pathways
Chr6	11330001	11350000	169.289	11330330	11331818	Takifugu_flavidus06286		tru00590	Arachidonic acid metabolism
Chr6	11330001	11350000	169.289	11330330	11331818	Takifugu_flavidus06286		tru00564	Glycerophospholipid metabolism
Chr6	11330001	11350000	169.289	11330330	11331818	Takifugu_flavidus06286		tru00565	Ether lipid metabolism
Chr6	11330001	11350000	169.289	11330330	11331818	Takifugu_flavidus06286		tru00591	Linoleic acid metabolism
Chr6	11330001	11350000	169.289	11330330	11331818	Takifugu_flavidus06286		tru00592	alpha-Linolenic acid metabolism
Chr6	11330001	11350000	169.289	11333582	11334486	Takifugu_flavidus06287	anapc11	tru04110	Cell cycle
Chr6	11330001	11350000	169.289	11333582	11334486	Takifugu_flavidus06287	anapc11	tru04120	Ubiquitin mediated proteolysis
Chr6	11330001	11350000	169.289	11333582	11334486	Takifugu_flavidus06287	anapc11	tru04914	Progesterone-mediated oocyte maturation
Chr6	11330001	11350000	169.289	11333582	11334486	Takifugu_flavidus06287	anapc11	tru04114	Oocyte meiosis
Chr6	11330001	11350000	169.289	11335055	11335845	Takifugu_flavidus06288	ppp1r27
Chr6	11330001	11350000	169.289	11336665	11345042	Takifugu_flavidus06289	p4hb	tru04141	Protein processing in endoplasmic reticulum
Chr6	11330001	11350000	169.289	11346831	11354335	Takifugu_flavidus06290	alyref	tru05168	Herpes simplex virus 1 infection
Chr6	11330001	11350000	169.289	11346831	11354335	Takifugu_flavidus06290	alyref	tru03040	Spliceosome
Chr6	11330001	11350000	169.289	11346831	11354335	Takifugu_flavidus06290	alyref	tru03013	RNA transport
Chr6	11330001	11350000	169.289	11346831	11354335	Takifugu_flavidus06290	alyref	tru03015	mRNA surveillance pathway
Chr6	11400001	11430000	289.614	11413440	11414516	Takifugu_flavidus06296
Chr6	11400001	11430000	289.614	11419571	11450252	Takifugu_flavidus06297	helz
Chr6	11730001	11770000	154.804	11766132	11778278	Takifugu_flavidus06317
Chr6	11730001	11770000	154.804	11723644	11736377	Takifugu_flavidus06315	pkn1	tru05132	Salmonella infection
Chr6	11730001	11770000	154.804	11737017	11764783	Takifugu_flavidus06316		tru04530	Tight junction
Chr6	11800001	11810000	179.974	11799082	11821044	Takifugu_flavidus06321		tru04144	Endocytosis
Chr6	11800001	11810000	179.974	11799082	11821044	Takifugu_flavidus06321		tru04350	TGF-beta signaling pathway
Chr6	11800001	11810000	179.974	11799082	11821044	Takifugu_flavidus06321		tru04120	Ubiquitin mediated proteolysis
Chr6	11800001	11810000	179.974	11799082	11821044	Takifugu_flavidus06321		tru04340	Hedgehog signaling pathway
Chr6	12250001	12270000	158.14	12224247	12273625	Takifugu_flavidus06364		tru01100	Metabolic pathways
Chr6	12250001	12270000	158.14	12224247	12273625	Takifugu_flavidus06364		tru00510	N-Glycan biosynthesis
Chr6	12250001	12270000	158.14	12224247	12273625	Takifugu_flavidus06364		tru00515	Mannose type O-glycan biosynthesis
Chr6	12610001	12650000	266.89	12611332	12613148	Takifugu_flavidus06409		tru04371	Apelin signaling pathway
Chr6	12610001	12650000	266.89	12635831	12641785	Takifugu_flavidus06411	slc26a11
Chr6	12610001	12650000	266.89	12641851	12644611	Takifugu_flavidus06412	sgsh	tru01100	Metabolic pathways
Chr6	12610001	12650000	266.89	12641851	12644611	Takifugu_flavidus06412	sgsh	tru04142	Lysosome
Chr6	12610001	12650000	266.89	12641851	12644611	Takifugu_flavidus06412	sgsh	tru00531	Glycosaminoglycan degradation
Chr6	12610001	12650000	266.89	12645565	12646173	Takifugu_flavidus06413	npb	tru04080	Neuroactive ligand-receptor interaction
Chr6	12610001	12650000	266.89	12614044	12634238	Takifugu_flavidus06410
Chr6	12980001	13010000	175.221	12997183	13003130	Takifugu_flavidus06444	smc3	tru04110	Cell cycle
Chr6	12980001	13010000	175.221	12997183	13003130	Takifugu_flavidus06444	smc3	tru04114	Oocyte meiosis
Chr6	12980001	13010000	175.221	13003894	13007605	Takifugu_flavidus06445	smc3	tru04110	Cell cycle
Chr6	12980001	13010000	175.221	13003894	13007605	Takifugu_flavidus06445	smc3	tru04114	Oocyte meiosis
Chr6	12980001	13010000	175.221	12991182	12995716	Takifugu_flavidus06443	dusp5	tru04010	MAPK signaling pathway
Chr6	13520001	13540000	185.823	13522587	13529463	Takifugu_flavidus06481	suz12
Chr6	13520001	13540000	185.823	13529762	13531695	Takifugu_flavidus06482	tefm
Chr6	13520001	13540000	185.823	13514999	13521880	Takifugu_flavidus06480	utp6	tru03008	Ribosome biogenesis in eukaryotes
Chr6	13520001	13540000	185.823	13532486	13546094	Takifugu_flavidus06483	rhot1	tru04137	Mitophagy - animal
Chr6	13590001	13620000	223.749	13586534	13614555	Takifugu_flavidus06487
Chr6	13740001	13750000	162.741	13746391	13786501	Takifugu_flavidus06494	usp43
Chr6	13780001	13820000	159.699	13788480	13794274	Takifugu_flavidus06495	cfap52
Chr6	13780001	13820000	159.699	13800624	13801694	Takifugu_flavidus06497	ntn1
Chr6	13780001	13820000	159.699	13795215	13797946	Takifugu_flavidus06496
Chr6	13780001	13820000	159.699	13746391	13786501	Takifugu_flavidus06494	usp43
Chr6	14560001	14580000	155.502	14556664	14560380	Takifugu_flavidus06513
Chr6	14560001	14580000	155.502	14571200	14575438	Takifugu_flavidus06515
Chr6	14560001	14580000	155.502	14564773	14570307	Takifugu_flavidus06514
Chr6	14560001	14580000	155.502	14576404	14587289	Takifugu_flavidus06516
Chr6	15060001	15080000	169.131	15053120	15063569	Takifugu_flavidus06550	card14
Chr6	15260001	15270000	156.224	15252343	15270402	Takifugu_flavidus06560		tru04514	Cell adhesion molecules (CAMs)
Chr6	15490001	15500000	178.386	15491927	15495697	Takifugu_flavidus06578
Chr6	15490001	15500000	178.386	15497749	15511435	Takifugu_flavidus06579	ttc26
Chr6	15700001	15710000	264.174	15700512	15701849	Takifugu_flavidus06591
Chr6	16640001	16660000	291.17	16647956	16656220	Takifugu_flavidus06619
Chr7	550001	560000	182.526	532392	550026	Takifugu_flavidus06637	nlgn1	tru04514	Cell adhesion molecules (CAMs)
Chr7	3210001	3230000	156.067	3203218	3214008	Takifugu_flavidus06742	gabrb3	tru04080	Neuroactive ligand-receptor interaction
Chr7	3210001	3230000	156.067	3216363	3227654	Takifugu_flavidus06743	gabra5	tru04080	Neuroactive ligand-receptor interaction
Chr7	3350001	3360000	175.355	3349463	3359882	Takifugu_flavidus06751	cyfip1	tru04810	Regulation of actin cytoskeleton
Chr7	3350001	3360000	175.355	3349463	3359882	Takifugu_flavidus06751	cyfip1	tru03013	RNA transport
Chr7	3430001	3440000	301.606	3427253	3434922	Takifugu_flavidus06763	tomm70, tomm70a
Chr7	3430001	3440000	301.606	3436996	3440236	Takifugu_flavidus06764
Chr7	3860001	3880000	186.397	3853098	3866797	Takifugu_flavidus06795	nek1
Chr7	3860001	3880000	186.397	3870282	3888854	Takifugu_flavidus06796	sh3rf1
Chr7	4400001	4420000	153.495	4403766	4407151	Takifugu_flavidus06833	hrh4	tru04080	Neuroactive ligand-receptor interaction
Chr7	4400001	4420000	153.495	4418318	4419237	Takifugu_flavidus06834
Chr7	4400001	4420000	153.495	4419572	4425155	Takifugu_flavidus06835
Chr7	4470001	4480000	221.884	4466049	4486988	Takifugu_flavidus06840
Chr7	4600001	4610000	191.721	4606354	4608159	Takifugu_flavidus06861	bloc1s2
Chr7	4600001	4610000	191.721	4582883	4605548	Takifugu_flavidus06860	usp24
Chr7	4710001	4720000	174.869	4705621	4712019	Takifugu_flavidus06864
Chr7	4710001	4720000	174.869	4719324	4752165	Takifugu_flavidus06865	dab1
Chr7	4890001	4900000	180.082	4889984	4911989	Takifugu_flavidus06870	suco
Chr7	5160001	5190000	191.734	5155877	5167102	Takifugu_flavidus06895	angptl1
Chr7	5250001	5260000	301.61	5248868	5267348	Takifugu_flavidus06903
Chr7	7300001	7310000	206.226	7294604	7300612	Takifugu_flavidus07038
Chr7	7300001	7310000	206.226	7300790	7322816	Takifugu_flavidus07039	atf6	tru04141	Protein processing in endoplasmic reticulum
Chr7	7380001	7390000	197.222	7376836	7381294	Takifugu_flavidus07046	scyl3
Chr7	7380001	7390000	197.222	7381851	7384858	Takifugu_flavidus07047	lpxn	tru04510	Focal adhesion
Chr7	7380001	7390000	197.222	7381851	7384858	Takifugu_flavidus07047	lpxn	tru04810	Regulation of actin cytoskeleton
Chr7	7380001	7390000	197.222	7381851	7384858	Takifugu_flavidus07047	lpxn	tru04370	VEGF signaling pathway
Chr7	7380001	7390000	197.222	7386053	7386452	Takifugu_flavidus07048
Chr7	7550001	7560000	159.204	7533912	7550239	Takifugu_flavidus07051	cpamd8
Chr7	7550001	7560000	159.204	7550413	7566777	Takifugu_flavidus07052	cpamd8
Chr7	7760001	7770000	186.663	7749645	7764197	Takifugu_flavidus07064
Chr7	7890001	7900000	156.035	7888698	7891974	Takifugu_flavidus07075	LPL2	tru03320	PPAR signaling pathway
Chr7	7890001	7900000	156.035	7888698	7891974	Takifugu_flavidus07075	LPL2	tru00561	Glycerolipid metabolism
Chr7	7890001	7900000	156.035	7893820	7907875	Takifugu_flavidus07076
Chr7	8590001	8640000	167.339	8593947	8602478	Takifugu_flavidus07105	acbd6
Chr7	8590001	8640000	167.339	8630243	8642854	Takifugu_flavidus07106	xpr1
Chr7	8770001	8790000	198.189	8767923	8774330	Takifugu_flavidus07118	ncln
Chr7	9140001	9150000	165.499	9141180	9146884	Takifugu_flavidus07142	nexn
Chr7	9290001	9300000	218.871	9278177	9304986	Takifugu_flavidus07153	pex5l	tru04146	Peroxisome
Chr7	9320001	9330000	185.872	9328738	9330873	Takifugu_flavidus07155	ndufb5	tru01100	Metabolic pathways
Chr7	9320001	9330000	185.872	9328738	9330873	Takifugu_flavidus07155	ndufb5	tru00190	Oxidative phosphorylation
Chr7	9320001	9330000	185.872	9310589	9327514	Takifugu_flavidus07154	usp13
Chr7	9750001	9760000	177.823	9743298	9762848	Takifugu_flavidus07186	atp13a3
Chr7	10040001	10080000	201.467	10048863	10056129	Takifugu_flavidus07196
Chr7	10040001	10080000	201.467	10057066	10058195	Takifugu_flavidus07197	adgrl4
Chr7	10040001	10080000	201.467	10058255	10063979	Takifugu_flavidus07198	adgrl4
Chr7	10320001	10370000	171.044	10357071	10389822	Takifugu_flavidus07200	ttll7
Chr7	11250001	11260000	179.539	11240977	11250421	Takifugu_flavidus07229
Chr7	11250001	11260000	179.539	11250075	11250421	Takifugu_flavidus07230
Chr7	11250001	11260000	179.539	11253805	11259621	Takifugu_flavidus07231
Chr7	11290001	11300000	158.05	11277610	11319821	Takifugu_flavidus07233
Chr7	11790001	11870000	195.779	11787820	11790522	Takifugu_flavidus07259	pex11g	tru04146	Peroxisome
Chr7	11790001	11870000	195.779	11815193	11818885	Takifugu_flavidus07262	r3hdm4
Chr7	11790001	11870000	195.779	11848959	11855688	Takifugu_flavidus07263	arid3a
Chr7	11790001	11870000	195.779	11856045	11860151	Takifugu_flavidus07264		tru00010	Glycolysis / Gluconeogenesis
Chr7	11790001	11870000	195.779	11856045	11860151	Takifugu_flavidus07264		tru01100	Metabolic pathways
Chr7	11790001	11870000	195.779	11856045	11860151	Takifugu_flavidus07264		tru00310	Lysine degradation
Chr7	11790001	11870000	195.779	11856045	11860151	Takifugu_flavidus07264		tru00071	Fatty acid degradation
Chr7	11790001	11870000	195.779	11856045	11860151	Takifugu_flavidus07264		tru00330	Arginine and proline metabolism
Chr7	11790001	11870000	195.779	11856045	11860151	Takifugu_flavidus07264		tru00280	Valine, leucine and isoleucine degradation
Chr7	11790001	11870000	195.779	11856045	11860151	Takifugu_flavidus07264		tru00561	Glycerolipid metabolism
Chr7	11790001	11870000	195.779	11856045	11860151	Takifugu_flavidus07264		tru00340	Histidine metabolism
Chr7	11790001	11870000	195.779	11856045	11860151	Takifugu_flavidus07264		tru00380	Tryptophan metabolism
Chr7	11790001	11870000	195.779	11856045	11860151	Takifugu_flavidus07264		tru00620	Pyruvate metabolism
Chr7	11790001	11870000	195.779	11856045	11860151	Takifugu_flavidus07264		tru00410	beta-Alanine metabolism
Chr7	11790001	11870000	195.779	11856045	11860151	Takifugu_flavidus07264		tru00053	Ascorbate and aldarate metabolism
Chr7	11790001	11870000	195.779	11866493	11871410	Takifugu_flavidus07266
Chr7	11790001	11870000	195.779	11797926	11813609	Takifugu_flavidus07261	abca7	tru02010	ABC transporters
Chr7	11790001	11870000	195.779	11861651	11865598	Takifugu_flavidus07265
Chr7	11790001	11870000	195.779	11790996	11796584	Takifugu_flavidus07260	apba3
Chr7	11940001	11950000	149.189	11938878	11956120	Takifugu_flavidus07275		tru01100	Metabolic pathways
Chr7	11940001	11950000	149.189	11938878	11956120	Takifugu_flavidus07275		tru00230	Purine metabolism
Chr7	12340001	12360000	217.987	12345946	12374097	Takifugu_flavidus07301	nek7	tru04621	NOD-like receptor signaling pathway
Chr7	12490001	12500000	187.526	12494801	12507872	Takifugu_flavidus07313	csnk1g2	tru04340	Hedgehog signaling pathway
Chr7	12930001	12980000	227.845	12979038	12986146	Takifugu_flavidus07341	pars2	tru00970	Aminoacyl-tRNA biosynthesis
Chr7	12930001	12980000	227.845	12920098	12935834	Takifugu_flavidus07339	pde4b	tru01100	Metabolic pathways
Chr7	12930001	12980000	227.845	12920098	12935834	Takifugu_flavidus07339	pde4b	tru00230	Purine metabolism
Chr7	12930001	12980000	227.845	12955897	12971669	Takifugu_flavidus07340	sgip1
Chr7	13160001	13170000	216.714	13122283	13164456	Takifugu_flavidus07352	cachd1
Chr7	13190001	13200000	151.242	13173532	13209694	Takifugu_flavidus07353		tru04310	Wnt signaling pathway
Chr7	13670001	13680000	264.629	13672723	13684111	Takifugu_flavidus07375	tie1
Chr7	13980001	13990000	196.772	13977177	13995547	Takifugu_flavidus07389
Chr7	14390001	14400000	206.423	14391152	14400261	Takifugu_flavidus07415		tru04620	Toll-like receptor signaling pathway
Chr7	14390001	14400000	206.423	14391152	14400261	Takifugu_flavidus07415		tru05168	Herpes simplex virus 1 infection
Chr7	14390001	14400000	206.423	14391152	14400261	Takifugu_flavidus07415		tru01100	Metabolic pathways
Chr7	14390001	14400000	206.423	14391152	14400261	Takifugu_flavidus07415		tru04068	FoxO signaling pathway
Chr7	14390001	14400000	206.423	14391152	14400261	Takifugu_flavidus07415		tru04910	Insulin signaling pathway
Chr7	14390001	14400000	206.423	14391152	14400261	Takifugu_flavidus07415		tru04510	Focal adhesion
Chr7	14390001	14400000	206.423	14391152	14400261	Takifugu_flavidus07415		tru04933	AGE-RAGE signaling pathway in diabetic complications
Chr7	14390001	14400000	206.423	14391152	14400261	Takifugu_flavidus07415		tru04150	mTOR signaling pathway
Chr7	14390001	14400000	206.423	14391152	14400261	Takifugu_flavidus07415		tru04810	Regulation of actin cytoskeleton
Chr7	14390001	14400000	206.423	14391152	14400261	Takifugu_flavidus07415		tru04210	Apoptosis
Chr7	14390001	14400000	206.423	14391152	14400261	Takifugu_flavidus07415		tru04625	C-type lectin receptor signaling pathway
Chr7	14390001	14400000	206.423	14391152	14400261	Takifugu_flavidus07415		tru04218	Cellular senescence
Chr7	14390001	14400000	206.423	14391152	14400261	Takifugu_flavidus07415		tru04140	Autophagy - animal
Chr7	14390001	14400000	206.423	14391152	14400261	Takifugu_flavidus07415		tru04914	Progesterone-mediated oocyte maturation
Chr7	14390001	14400000	206.423	14391152	14400261	Takifugu_flavidus07415		tru04012	ErbB signaling pathway
Chr7	14390001	14400000	206.423	14391152	14400261	Takifugu_flavidus07415		tru04370	VEGF signaling pathway
Chr7	14390001	14400000	206.423	14391152	14400261	Takifugu_flavidus07415		tru00562	Inositol phosphate metabolism
Chr7	14390001	14400000	206.423	14391152	14400261	Takifugu_flavidus07415		tru04070	Phosphatidylinositol signaling system
Chr7	14630001	14640000	244.891	14634081	14639337	Takifugu_flavidus07423	ttc14
Chr7	14660001	14700000	210.717	14663169	14686266	Takifugu_flavidus07427	exoc2
Chr7	15550001	15560000	160.041	15550294	15556247	Takifugu_flavidus07447	depdc1
Chr7	15670001	15690000	292.714	15667779	15674967	Takifugu_flavidus07458	med16
Chr7	15670001	15690000	292.714	15676853	15679168	Takifugu_flavidus07459	plppr3
Chr7	15670001	15690000	292.714	15680406	15683049	Takifugu_flavidus07460	misp
Chr7	15670001	15690000	292.714	15684846	15688450	Takifugu_flavidus07461	palm
Chr7	16180001	16190000	197.95	16174554	16182139	Takifugu_flavidus07509		tru04620	Toll-like receptor signaling pathway
Chr7	16180001	16190000	197.95	16174554	16182139	Takifugu_flavidus07509		tru05168	Herpes simplex virus 1 infection
Chr7	16180001	16190000	197.95	16174554	16182139	Takifugu_flavidus07509		tru04068	FoxO signaling pathway
Chr7	16180001	16190000	197.95	16174554	16182139	Takifugu_flavidus07509		tru04910	Insulin signaling pathway
Chr7	16180001	16190000	197.95	16174554	16182139	Takifugu_flavidus07509		tru04510	Focal adhesion
Chr7	16180001	16190000	197.95	16174554	16182139	Takifugu_flavidus07509		tru04933	AGE-RAGE signaling pathway in diabetic complications
Chr7	16180001	16190000	197.95	16174554	16182139	Takifugu_flavidus07509		tru04150	mTOR signaling pathway
Chr7	16180001	16190000	197.95	16174554	16182139	Takifugu_flavidus07509		tru04810	Regulation of actin cytoskeleton
Chr7	16180001	16190000	197.95	16174554	16182139	Takifugu_flavidus07509		tru04210	Apoptosis
Chr7	16180001	16190000	197.95	16174554	16182139	Takifugu_flavidus07509		tru04625	C-type lectin receptor signaling pathway
Chr7	16180001	16190000	197.95	16174554	16182139	Takifugu_flavidus07509		tru04218	Cellular senescence
Chr7	16180001	16190000	197.95	16174554	16182139	Takifugu_flavidus07509		tru04140	Autophagy - animal
Chr7	16180001	16190000	197.95	16174554	16182139	Takifugu_flavidus07509		tru04914	Progesterone-mediated oocyte maturation
Chr7	16180001	16190000	197.95	16174554	16182139	Takifugu_flavidus07509		tru04012	ErbB signaling pathway
Chr7	16180001	16190000	197.95	16174554	16182139	Takifugu_flavidus07509		tru04370	VEGF signaling pathway
Chr7	16180001	16190000	197.95	16174554	16182139	Takifugu_flavidus07509		tru04070	Phosphatidylinositol signaling system
Chr7	16520001	16540000	181.813	16524025	16524738	Takifugu_flavidus07533	sirt5
Chr7	16520001	16540000	181.813	16528951	16540181	Takifugu_flavidus07534
Chr7	16600001	16610000	193.847	16599044	16602162	Takifugu_flavidus07538	psmg4
Chr7	16600001	16610000	193.847	16602649	16604631	Takifugu_flavidus07539	bphl
Chr8	390001	420000	195.738	398715	400276	Takifugu_flavidus07568	tsr2
Chr8	390001	420000	195.738	416108	417438	Takifugu_flavidus07570		tru03440	Homologous recombination
Chr8	390001	420000	195.738	416108	417438	Takifugu_flavidus07570		tru03460	Fanconi anemia pathway
Chr8	390001	420000	195.738	417451	420849	Takifugu_flavidus07571	abt1
Chr8	390001	420000	195.738	402632	414671	Takifugu_flavidus07569	grm7	tru04080	Neuroactive ligand-receptor interaction
Chr8	390001	420000	195.738	392032	398232	Takifugu_flavidus07567
Chr8	540001	550000	194.498	544056	560889	Takifugu_flavidus07581
Chr8	730001	740000	166.13	727400	734847	Takifugu_flavidus07597	ptk6
Chr8	730001	740000	166.13	736790	742476	Takifugu_flavidus07598	mct1a
Chr8	920001	930000	598.398	920836	922161	Takifugu_flavidus07607
Chr8	1040001	1060000	172.894	1053198	1061786	Takifugu_flavidus07617
Chr8	1040001	1060000	172.894	1043569	1050284	Takifugu_flavidus07616	ccnt1
Chr8	1400001	1410000	167.869	1402552	1408158	Takifugu_flavidus07631
Chr8	1620001	1650000	149.125	1608392	1622218	Takifugu_flavidus07636	pard6b	tru04144	Endocytosis
Chr8	1620001	1650000	149.125	1608392	1622218	Takifugu_flavidus07636	pard6b	tru04530	Tight junction
Chr8	1620001	1650000	149.125	1624187	1666428	Takifugu_flavidus07637
Chr8	1680001	1730000	161.472	1684489	1685500	Takifugu_flavidus07639	supt3h
Chr8	1680001	1730000	161.472	1723623	1736153	Takifugu_flavidus07641		tru01100	Metabolic pathways
Chr8	1680001	1730000	161.472	1723623	1736153	Takifugu_flavidus07641		tru04371	Apelin signaling pathway
Chr8	1680001	1730000	161.472	1723623	1736153	Takifugu_flavidus07641		tru04261	Adrenergic signaling in cardiomyocytes
Chr8	1680001	1730000	161.472	1723623	1736153	Takifugu_flavidus07641		tru00562	Inositol phosphate metabolism
Chr8	1680001	1730000	161.472	1670861	1681465	Takifugu_flavidus07638	slc35c2
Chr8	1680001	1730000	161.472	1685743	1693421	Takifugu_flavidus07640		tru04020	Calcium signaling pathway
Chr8	1990001	2000000	212.604	1989979	1992443	Takifugu_flavidus07652	gss	tru01100	Metabolic pathways
Chr8	1990001	2000000	212.604	1989979	1992443	Takifugu_flavidus07652	gss	tru04216	Ferroptosis
Chr8	1990001	2000000	212.604	1989979	1992443	Takifugu_flavidus07652	gss	tru00270	Cysteine and methionine metabolism
Chr8	1990001	2000000	212.604	1989979	1992443	Takifugu_flavidus07652	gss	tru00480	Glutathione metabolism
Chr8	1990001	2000000	212.604	1994054	2000231	Takifugu_flavidus07653	dnajc16
Chr8	2120001	2150000	211.322	2051154	2148430	Takifugu_flavidus07661	nphp4
Chr8	2410001	2440000	166.05	2431096	2434740	Takifugu_flavidus07664
Chr8	2410001	2440000	166.05	2437833	2443296	Takifugu_flavidus07665	gabrd	tru04080	Neuroactive ligand-receptor interaction
Chr8	3070001	3080000	256.463	3071889	3074831	Takifugu_flavidus07706	angptl7
Chr8	3070001	3080000	256.463	3077077	3096788	Takifugu_flavidus07707	mtor	tru05168	Herpes simplex virus 1 infection
Chr8	3070001	3080000	256.463	3077077	3096788	Takifugu_flavidus07707	mtor	tru04910	Insulin signaling pathway
Chr8	3070001	3080000	256.463	3077077	3096788	Takifugu_flavidus07707	mtor	tru04920	Adipocytokine signaling pathway
Chr8	3070001	3080000	256.463	3077077	3096788	Takifugu_flavidus07707	mtor	tru04371	Apelin signaling pathway
Chr8	3070001	3080000	256.463	3077077	3096788	Takifugu_flavidus07707	mtor	tru04150	mTOR signaling pathway
Chr8	3070001	3080000	256.463	3077077	3096788	Takifugu_flavidus07707	mtor	tru04218	Cellular senescence
Chr8	3070001	3080000	256.463	3077077	3096788	Takifugu_flavidus07707	mtor	tru04140	Autophagy - animal
Chr8	3070001	3080000	256.463	3077077	3096788	Takifugu_flavidus07707	mtor	tru04012	ErbB signaling pathway
Chr8	3070001	3080000	256.463	3077077	3096788	Takifugu_flavidus07707	mtor	tru04136	Autophagy - other
Chr8	3320001	3330000	267.811	3313032	3335911	Takifugu_flavidus07709		tru05168	Herpes simplex virus 1 infection
Chr8	3320001	3330000	267.811	3313032	3335911	Takifugu_flavidus07709		tru04920	Adipocytokine signaling pathway
Chr8	3320001	3330000	267.811	3313032	3335911	Takifugu_flavidus07709		tru04625	C-type lectin receptor signaling pathway
Chr8	3350001	3360000	157.749	3350887	3365769	Takifugu_flavidus07711	dennd2c
Chr8	3850001	3890000	273.103	3864580	3865221	Takifugu_flavidus07739
Chr8	3850001	3890000	273.103	3868587	3869723	Takifugu_flavidus07740
Chr8	3850001	3890000	273.103	3848046	3860833	Takifugu_flavidus07738
Chr8	3850001	3890000	273.103	3880831	3885106	Takifugu_flavidus07741		tru04622	RIG-I-like receptor signaling pathway
Chr8	4080001	4090000	215.619	4043176	4114433	Takifugu_flavidus07742
Chr8	4240001	4250000	156.69	4221025	4246840	Takifugu_flavidus07745
Chr8	4330001	4340000	201.65	4337370	4341239	Takifugu_flavidus07749
Chr8	4410001	4420000	225.326	4412393	4416038	Takifugu_flavidus07753	gpr37l1
Chr8	5010001	5030000	155.627	5010610	5015671	Takifugu_flavidus07784		tru01100	Metabolic pathways
Chr8	5010001	5030000	155.627	5010610	5015671	Takifugu_flavidus07784		tru00531	Glycosaminoglycan degradation
Chr8	5140001	5150000	159.706	5125119	5188118	Takifugu_flavidus07790	celsr3
Chr8	5220001	5230000	160.398	5220245	5235810	Takifugu_flavidus07796	mgll	tru01100	Metabolic pathways
Chr8	5220001	5230000	160.398	5220245	5235810	Takifugu_flavidus07796	mgll	tru00561	Glycerolipid metabolism
Chr8	5510001	5540000	219.751	5528367	5535047	Takifugu_flavidus07810	dcp1a	tru03018	RNA degradation
Chr8	5510001	5540000	219.751	5536538	5544554	Takifugu_flavidus07811		tru01100	Metabolic pathways
Chr8	5510001	5540000	219.751	5536538	5544554	Takifugu_flavidus07811		tru01230	Biosynthesis of amino acids
Chr8	5510001	5540000	219.751	5536538	5544554	Takifugu_flavidus07811		tru00030	Pentose phosphate pathway
Chr8	5510001	5540000	219.751	5536538	5544554	Takifugu_flavidus07811		tru01200	Carbon metabolism
Chr8	5510001	5540000	219.751	5483828	5527371	Takifugu_flavidus07809	cacna1d	tru04270	Vascular smooth muscle contraction
Chr8	5510001	5540000	219.751	5483828	5527371	Takifugu_flavidus07809	cacna1d	tru04010	MAPK signaling pathway
Chr8	5510001	5540000	219.751	5483828	5527371	Takifugu_flavidus07809	cacna1d	tru04218	Cellular senescence
Chr8	5510001	5540000	219.751	5483828	5527371	Takifugu_flavidus07809	cacna1d	tru04912	GnRH signaling pathway
Chr8	5510001	5540000	219.751	5483828	5527371	Takifugu_flavidus07809	cacna1d	tru04020	Calcium signaling pathway
Chr8	5510001	5540000	219.751	5483828	5527371	Takifugu_flavidus07809	cacna1d	tru04260	Cardiac muscle contraction
Chr8	5510001	5540000	219.751	5483828	5527371	Takifugu_flavidus07809	cacna1d	tru04261	Adrenergic signaling in cardiomyocytes
Chr8	5510001	5540000	219.751	5483828	5527371	Takifugu_flavidus07809	cacna1d	tru04530	Tight junction
Chr8	5570001	5580000	220.169	5571404	5580280	Takifugu_flavidus07816	l3mbtl3
Chr8	5690001	5700000	210.799	5694777	5698869	Takifugu_flavidus07832
Chr8	5720001	5740000	210.75	5736864	5747464	Takifugu_flavidus07835
Chr8	5720001	5740000	210.75	5713609	5723552	Takifugu_flavidus07834		tru04144	Endocytosis
Chr8	5790001	5800000	213.231	5780598	5818787	Takifugu_flavidus07841	ubr4
Chr8	5910001	5920000	162.512	5904885	5913219	Takifugu_flavidus07851
Chr8	5910001	5920000	162.512	5915323	5937817	Takifugu_flavidus07852	acot7	tru00062	Fatty acid elongation
Chr8	5910001	5920000	162.512	5915323	5937817	Takifugu_flavidus07852	acot7	tru01040	Biosynthesis of unsaturated fatty acids
Chr8	6260001	6270000	250.632	6244422	6266206	Takifugu_flavidus07865
Chr8	6610001	6620000	169.23	6608424	6615345	Takifugu_flavidus07883	ttll9
Chr8	6610001	6620000	169.23	6617883	6627201	Takifugu_flavidus07884	edn1	tru04270	Vascular smooth muscle contraction
Chr8	6610001	6620000	169.23	6617883	6627201	Takifugu_flavidus07884	edn1	tru04933	AGE-RAGE signaling pathway in diabetic complications
Chr8	6610001	6620000	169.23	6617883	6627201	Takifugu_flavidus07884	edn1	tru04916	Melanogenesis
Chr8	6610001	6620000	169.23	6617883	6627201	Takifugu_flavidus07884	edn1	tru04080	Neuroactive ligand-receptor interaction
Chr8	6670001	6680000	184.268	6668756	6744409	Takifugu_flavidus07887
Chr8	6700001	6710000	191.584	6668756	6744409	Takifugu_flavidus07887
Chr8	6870001	6910000	203.503	6871013	6880708	Takifugu_flavidus07894	dffa	tru04210	Apoptosis
Chr8	6870001	6910000	203.503	6889195	6910534	Takifugu_flavidus07895	pex14	tru04146	Peroxisome
Chr8	7260001	7280000	165.904	7266657	7268533	Takifugu_flavidus07910		tru04330	Notch signaling pathway
Chr8	7260001	7280000	165.904	7266657	7268533	Takifugu_flavidus07910		tru03460	Fanconi anemia pathway
Chr8	7550001	7590000	170.422	7555065	7561684	Takifugu_flavidus07922
Chr8	7550001	7590000	170.422	7563049	7568788	Takifugu_flavidus07923	slc25a33
Chr8	7550001	7590000	170.422	7570425	7571940	Takifugu_flavidus07924
Chr8	7550001	7590000	170.422	7575298	7578435	Takifugu_flavidus07925
Chr8	7550001	7590000	170.422	7578916	7580775	Takifugu_flavidus07926	dnase1l1
Chr8	7550001	7590000	170.422	7581259	7585388	Takifugu_flavidus07927	traf3ip3
Chr8	7550001	7590000	170.422	7587335	7589079	Takifugu_flavidus07928	atp5f1	tru01100	Metabolic pathways
Chr8	7550001	7590000	170.422	7587335	7589079	Takifugu_flavidus07928	atp5f1	tru00190	Oxidative phosphorylation
Chr8	7550001	7590000	170.422	7589917	7594274	Takifugu_flavidus07929
Chr8	7670001	7760000	214.021	7677395	7678576	Takifugu_flavidus07941	ngrn
Chr8	7670001	7760000	214.021	7678986	7683256	Takifugu_flavidus07942	nfya
Chr8	7670001	7760000	214.021	7719966	7729874	Takifugu_flavidus07945	slc6a17
Chr8	7670001	7760000	214.021	7745020	7748403	Takifugu_flavidus07946	alx3
Chr8	7670001	7760000	214.021	7751508	7754045	Takifugu_flavidus07947	rbm15
Chr8	7670001	7760000	214.021	7666384	7677019	Takifugu_flavidus07940		tru04142	Lysosome
Chr8	7670001	7760000	214.021	7683531	7695983	Takifugu_flavidus07943	ahcyl1	tru01100	Metabolic pathways
Chr8	7670001	7760000	214.021	7683531	7695983	Takifugu_flavidus07943	ahcyl1	tru00270	Cysteine and methionine metabolism
Chr8	7670001	7760000	214.021	7700174	7710122	Takifugu_flavidus07944	kcnc4
Chr8	7810001	7820000	151.912	7810246	7812635	Takifugu_flavidus07953		tru04080	Neuroactive ligand-receptor interaction
Chr8	8100001	8150000	163.208	8123246	8125276	Takifugu_flavidus07977
Chr8	8100001	8150000	163.208	8132116	8139321	Takifugu_flavidus07978		tru04217	Necroptosis
Chr8	8100001	8150000	163.208	8148252	8153374	Takifugu_flavidus07980		tru04330	Notch signaling pathway
Chr8	8100001	8150000	163.208	8142172	8143205	Takifugu_flavidus07979
Chr8	8200001	8220000	226.26	8216118	8221709	Takifugu_flavidus07984		tru01100	Metabolic pathways
Chr8	8200001	8220000	226.26	8216118	8221709	Takifugu_flavidus07984		tru00512	Mucin type O-glycan biosynthesis
Chr8	8200001	8220000	226.26	8204366	8214670	Takifugu_flavidus07983		tru04270	Vascular smooth muscle contraction
Chr8	8200001	8220000	226.26	8204366	8214670	Takifugu_flavidus07983		tru01100	Metabolic pathways
Chr8	8200001	8220000	226.26	8204366	8214670	Takifugu_flavidus07983		tru04371	Apelin signaling pathway
Chr8	8200001	8220000	226.26	8204366	8214670	Takifugu_flavidus07983		tru04916	Melanogenesis
Chr8	8200001	8220000	226.26	8204366	8214670	Takifugu_flavidus07983		tru00230	Purine metabolism
Chr8	8200001	8220000	226.26	8204366	8214670	Takifugu_flavidus07983		tru04912	GnRH signaling pathway
Chr8	8200001	8220000	226.26	8204366	8214670	Takifugu_flavidus07983		tru04540	Gap junction
Chr8	8200001	8220000	226.26	8204366	8214670	Takifugu_flavidus07983		tru04914	Progesterone-mediated oocyte maturation
Chr8	8200001	8220000	226.26	8204366	8214670	Takifugu_flavidus07983		tru04261	Adrenergic signaling in cardiomyocytes
Chr8	8200001	8220000	226.26	8204366	8214670	Takifugu_flavidus07983		tru04114	Oocyte meiosis
Chr8	8250001	8260000	150.132	8249679	8253390	Takifugu_flavidus07989	avpr2	tru04080	Neuroactive ligand-receptor interaction
Chr8	8430001	8440000	156.379	8428777	8443021	Takifugu_flavidus08002
Chr8	8540001	8560000	191.942	8540892	8545190	Takifugu_flavidus08010
Chr8	8540001	8560000	191.942	8559156	8560549	Takifugu_flavidus08011
Chr8	8660001	8690000	282.472	8669372	8670856	Takifugu_flavidus08019	dnajc22
Chr8	8660001	8690000	282.472	8672951	8675802	Takifugu_flavidus08020	eos2
Chr8	8660001	8690000	282.472	8673237	8673620	Takifugu_flavidus08021
Chr8	8660001	8690000	282.472	8683980	8686696	Takifugu_flavidus08022	wnt1	tru04150	mTOR signaling pathway
Chr8	8660001	8690000	282.472	8683980	8686696	Takifugu_flavidus08022	wnt1	tru04310	Wnt signaling pathway
Chr8	8660001	8690000	282.472	8683980	8686696	Takifugu_flavidus08022	wnt1	tru04916	Melanogenesis
Chr8	8660001	8690000	282.472	8689752	8691711	Takifugu_flavidus08023	wnt10b	tru04150	mTOR signaling pathway
Chr8	8660001	8690000	282.472	8689752	8691711	Takifugu_flavidus08023	wnt10b	tru04310	Wnt signaling pathway
Chr8	8660001	8690000	282.472	8689752	8691711	Takifugu_flavidus08023	wnt10b	tru04916	Melanogenesis
Chr8	8660001	8690000	282.472	8659629	8668243	Takifugu_flavidus08018	lmbr1l
Chr8	8880001	8950000	157.784	8930293	8933066	Takifugu_flavidus08038	hoxc13, HoxC13a
Chr8	8880001	8950000	157.784	8939639	8941345	Takifugu_flavidus08039	hoxc12, HoxC12a
Chr8	8880001	8950000	157.784	8866855	8889375	Takifugu_flavidus08036	rarg
Chr8	8880001	8950000	157.784	8895212	8907647	Takifugu_flavidus08037	calcoco1
Chr8	9030001	9050000	200.116	9048989	9053315	Takifugu_flavidus08047	cbx5
Chr8	9530001	9540000	176.327	9538369	9539897	Takifugu_flavidus08081		tru04060	Cytokine-cytokine receptor interaction
Chr8	9530001	9540000	176.327	9538369	9539897	Takifugu_flavidus08081		tru04010	MAPK signaling pathway
Chr8	9530001	9540000	176.327	9538369	9539897	Takifugu_flavidus08081		tru04210	Apoptosis
Chr8	9790001	9820000	197.181	9776682	9794262	Takifugu_flavidus08099	wnt5a	tru04150	mTOR signaling pathway
Chr8	9790001	9820000	197.181	9776682	9794262	Takifugu_flavidus08099	wnt5a	tru04310	Wnt signaling pathway
Chr8	9790001	9820000	197.181	9776682	9794262	Takifugu_flavidus08099	wnt5a	tru04916	Melanogenesis
Chr8	10080001	10110000	167.47	10082069	10082539	Takifugu_flavidus08111
Chr8	10080001	10110000	167.47	10083710	10084981	Takifugu_flavidus08112
Chr8	10080001	10110000	167.47	10085171	10086808	Takifugu_flavidus08113
Chr8	10080001	10110000	167.47	10087608	10091832	Takifugu_flavidus08114
Chr8	10080001	10110000	167.47	10096958	10099305	Takifugu_flavidus08115
Chr8	10080001	10110000	167.47	10100214	10104017	Takifugu_flavidus08116
Chr8	10080001	10110000	167.47	10107663	10116233	Takifugu_flavidus08117
Chr8	10230001	10240000	156.679	10229929	10231284	Takifugu_flavidus08127
Chr8	10230001	10240000	156.679	10232432	10235111	Takifugu_flavidus08128	c3h20orf24
Chr8	10230001	10240000	156.679	10235401	10241574	Takifugu_flavidus08129	dhx35
Chr8	10230001	10240000	156.679	10221427	10231284	Takifugu_flavidus08126	zhx3
Chr8	10860001	10910000	156.014	10880231	10882294	Takifugu_flavidus08153
Chr8	10860001	10910000	156.014	10907274	10909849	Takifugu_flavidus08155	asb14
Chr8	10860001	10910000	156.014	10886887	10906826	Takifugu_flavidus08154	dnah12
Chr8	10860001	10910000	156.014	10872071	10879112	Takifugu_flavidus08152	slc17a9
Chr8	11180001	11210000	179.078	11179140	11181237	Takifugu_flavidus08173	kctd6
Chr8	11180001	11210000	179.078	11182625	11183234	Takifugu_flavidus08174	smim4
Chr8	11180001	11210000	179.078	11183625	11185147	Takifugu_flavidus08175	optc
Chr8	11180001	11210000	179.078	11188171	11189345	Takifugu_flavidus08176	ywhab	tru04110	Cell cycle
Chr8	11180001	11210000	179.078	11188171	11189345	Takifugu_flavidus08176	ywhab	tru04114	Oocyte meiosis
Chr8	11180001	11210000	179.078	11191406	11195417	Takifugu_flavidus08177		tru03013	RNA transport
Chr8	11180001	11210000	179.078	11191406	11195417	Takifugu_flavidus08177		tru03015	mRNA surveillance pathway
Chr8	11180001	11210000	179.078	11191406	11195417	Takifugu_flavidus08177		tru03018	RNA degradation
Chr8	11180001	11210000	179.078	11195666	11201315	Takifugu_flavidus08178	rbm39
Chr8	11180001	11210000	179.078	11202659	11204083	Takifugu_flavidus08179	rhag-2
Chr8	11180001	11210000	179.078	11205553	11224895	Takifugu_flavidus08180	slc12a5
Chr8	11350001	11370000	344.177	11363783	11365876	Takifugu_flavidus08189
Chr8	11350001	11370000	344.177	11335184	11357674	Takifugu_flavidus08188		tru04310	Wnt signaling pathway
Chr8	11350001	11370000	344.177	11367111	11371584	Takifugu_flavidus08190	qrich1
Chr8	11720001	11750000	161.399	11715520	11744593	Takifugu_flavidus08218	bicd2
Chr8	11720001	11750000	161.399	11745401	11749805	Takifugu_flavidus08219	ptpdc1
Chr8	11970001	11980000	182.815	11973712	11988477	Takifugu_flavidus08235	bmp7	tru04060	Cytokine-cytokine receptor interaction
Chr8	11970001	11980000	182.815	11973712	11988477	Takifugu_flavidus08235	bmp7	tru04350	TGF-beta signaling pathway
Chr8	12360001	12390000	226.917	12354348	12362367	Takifugu_flavidus08249	zmynd8
Chr8	12360001	12390000	226.917	12369464	12372452	Takifugu_flavidus08250		tru04141	Protein processing in endoplasmic reticulum
Chr8	12420001	12450000	165.038	12423669	12424777	Takifugu_flavidus08253	mip
Chr8	12420001	12450000	165.038	12426834	12428751	Takifugu_flavidus08254
Chr8	12420001	12450000	165.038	12444095	12447457	Takifugu_flavidus08256	ptges3	tru01100	Metabolic pathways
Chr8	12420001	12450000	165.038	12444095	12447457	Takifugu_flavidus08256	ptges3	tru00590	Arachidonic acid metabolism
Chr8	12420001	12450000	165.038	12412331	12422181	Takifugu_flavidus08252
Chr8	12420001	12450000	165.038	12430598	12443590	Takifugu_flavidus08255	baz2a
Chr8	12420001	12450000	165.038	12449505	12455844	Takifugu_flavidus08257	naca
Chr8	12510001	12520000	172.9	12519145	12520280	Takifugu_flavidus08264	G6PD	tru01100	Metabolic pathways
Chr8	12510001	12520000	172.9	12519145	12520280	Takifugu_flavidus08264	G6PD	tru00480	Glutathione metabolism
Chr8	12510001	12520000	172.9	12519145	12520280	Takifugu_flavidus08264	G6PD	tru00030	Pentose phosphate pathway
Chr8	12510001	12520000	172.9	12519145	12520280	Takifugu_flavidus08264	G6PD	tru01200	Carbon metabolism
Chr8	12510001	12520000	172.9	12494677	12514016	Takifugu_flavidus08262	adcy6, AC-VI	tru04270	Vascular smooth muscle contraction
Chr8	12510001	12520000	172.9	12494677	12514016	Takifugu_flavidus08262	adcy6, AC-VI	tru01100	Metabolic pathways
Chr8	12510001	12520000	172.9	12494677	12514016	Takifugu_flavidus08262	adcy6, AC-VI	tru04371	Apelin signaling pathway
Chr8	12510001	12520000	172.9	12494677	12514016	Takifugu_flavidus08262	adcy6, AC-VI	tru04916	Melanogenesis
Chr8	12510001	12520000	172.9	12494677	12514016	Takifugu_flavidus08262	adcy6, AC-VI	tru00230	Purine metabolism
Chr8	12510001	12520000	172.9	12494677	12514016	Takifugu_flavidus08262	adcy6, AC-VI	tru04912	GnRH signaling pathway
Chr8	12510001	12520000	172.9	12494677	12514016	Takifugu_flavidus08262	adcy6, AC-VI	tru04540	Gap junction
Chr8	12510001	12520000	172.9	12494677	12514016	Takifugu_flavidus08262	adcy6, AC-VI	tru04914	Progesterone-mediated oocyte maturation
Chr8	12510001	12520000	172.9	12494677	12514016	Takifugu_flavidus08262	adcy6, AC-VI	tru04261	Adrenergic signaling in cardiomyocytes
Chr8	12510001	12520000	172.9	12494677	12514016	Takifugu_flavidus08262	adcy6, AC-VI	tru04114	Oocyte meiosis
Chr8	12510001	12520000	172.9	12516515	12519053	Takifugu_flavidus08263	G6PD	tru01100	Metabolic pathways
Chr8	12510001	12520000	172.9	12516515	12519053	Takifugu_flavidus08263	G6PD	tru00480	Glutathione metabolism
Chr8	12510001	12520000	172.9	12516515	12519053	Takifugu_flavidus08263	G6PD	tru00030	Pentose phosphate pathway
Chr8	12510001	12520000	172.9	12516515	12519053	Takifugu_flavidus08263	G6PD	tru01200	Carbon metabolism
Chr8	12590001	12600000	174.245	12584845	12591961	Takifugu_flavidus08271		tru04510	Focal adhesion
Chr8	12590001	12600000	174.245	12584845	12591961	Takifugu_flavidus08271		tru04512	ECM-receptor interaction
Chr8	12590001	12600000	174.245	12584845	12591961	Takifugu_flavidus08271		tru04933	AGE-RAGE signaling pathway in diabetic complications
Chr8	12590001	12600000	174.245	12592076	12597072	Takifugu_flavidus08272		tru04510	Focal adhesion
Chr8	12590001	12600000	174.245	12592076	12597072	Takifugu_flavidus08272		tru04512	ECM-receptor interaction
Chr8	12590001	12600000	174.245	12599052	12602616	Takifugu_flavidus08273	aaas	tru03013	RNA transport
Chr8	12640001	12660000	167.512	12654006	12668498	Takifugu_flavidus08276
Chr8	12940001	12970000	186.479	12949851	12966361	Takifugu_flavidus08289	grm4	tru04080	Neuroactive ligand-receptor interaction
Chr8	13020001	13080000	232.011	13012502	13020414	Takifugu_flavidus08293		tru04270	Vascular smooth muscle contraction
Chr8	13020001	13080000	232.011	13012502	13020414	Takifugu_flavidus08293		tru04510	Focal adhesion
Chr8	13020001	13080000	232.011	13012502	13020414	Takifugu_flavidus08293		tru04810	Regulation of actin cytoskeleton
Chr8	13020001	13080000	232.011	13025864	13033046	Takifugu_flavidus08294
Chr8	13020001	13080000	232.011	13064746	13067437	Takifugu_flavidus08295	oard1
Chr8	13020001	13080000	232.011	13067687	13069117	Takifugu_flavidus08296	guca1b	tru04744	Phototransduction
Chr8	13020001	13080000	232.011	13070667	13073757	Takifugu_flavidus08297
Chr8	13020001	13080000	232.011	13078271	13087750	Takifugu_flavidus08299
Chr8	13020001	13080000	232.011	13073814	13077576	Takifugu_flavidus08298
Chr8	13110001	13130000	298.274	13127656	13130077	Takifugu_flavidus08303	lmod3
Chr8	13110001	13130000	298.274	13115754	13125357	Takifugu_flavidus08302
Chr8	13660001	13680000	199.111	13651298	13661326	Takifugu_flavidus08334		tru04261	Adrenergic signaling in cardiomyocytes
Chr8	13660001	13680000	199.111	13663824	13669090	Takifugu_flavidus08335		tru05168	Herpes simplex virus 1 infection
Chr8	13660001	13680000	199.111	13663824	13669090	Takifugu_flavidus08335		tru04510	Focal adhesion
Chr8	13660001	13680000	199.111	13663824	13669090	Takifugu_flavidus08335		tru04512	ECM-receptor interaction
Chr8	13660001	13680000	199.111	13663824	13669090	Takifugu_flavidus08335		tru04810	Regulation of actin cytoskeleton
Chr8	13660001	13680000	199.111	13663824	13669090	Takifugu_flavidus08335		tru04145	Phagosome
Chr8	13660001	13680000	199.111	13672096	13687825	Takifugu_flavidus08336		tru05168	Herpes simplex virus 1 infection
Chr8	13660001	13680000	199.111	13672096	13687825	Takifugu_flavidus08336		tru04510	Focal adhesion
Chr8	13660001	13680000	199.111	13672096	13687825	Takifugu_flavidus08336		tru04512	ECM-receptor interaction
Chr8	13660001	13680000	199.111	13672096	13687825	Takifugu_flavidus08336		tru04810	Regulation of actin cytoskeleton
Chr8	13660001	13680000	199.111	13672096	13687825	Takifugu_flavidus08336		tru04145	Phagosome
Chr8	13940001	13950000	264.297	13930909	13941044	Takifugu_flavidus08364	pdzd4
Chr8	13940001	13950000	264.297	13941709	13958089	Takifugu_flavidus08365	kdm5c
Chr8	14230001	14240000	162.079	14238829	14243761	Takifugu_flavidus08403	ptpn1	tru04910	Insulin signaling pathway
Chr8	14230001	14240000	162.079	14238829	14243761	Takifugu_flavidus08403	ptpn1	tru04520	Adherens junction
Chr8	14230001	14240000	162.079	14234328	14237711	Takifugu_flavidus08402	klhl12
Chr8	14530001	14540000	179.949	14514830	14561492	Takifugu_flavidus08416
Chr8	14640001	14650000	157.264	14630197	14648312	Takifugu_flavidus08421
Chr8	14800001	14810000	149.236	14781825	14806594	Takifugu_flavidus08428	atp9a
Chr8	14800001	14810000	149.236	14808709	14814286	Takifugu_flavidus08429	sall4
Chr8	15190001	15200000	184.624	15191949	15192455	Takifugu_flavidus08453
Chr8	15190001	15200000	184.624	15182249	15190553	Takifugu_flavidus08452	ada	tru01100	Metabolic pathways
Chr8	15190001	15200000	184.624	15182249	15190553	Takifugu_flavidus08452	ada	tru00230	Purine metabolism
Chr8	15420001	15450000	155.2	15422248	15424971	Takifugu_flavidus08477	sdf4
Chr8	15420001	15450000	155.2	15437701	15443584	Takifugu_flavidus08479	olfml3
Chr8	15420001	15450000	155.2	15417116	15422176	Takifugu_flavidus08476	hipk1	tru04218	Cellular senescence
Chr8	15420001	15450000	155.2	15425620	15433815	Takifugu_flavidus08478
Chr8	15420001	15450000	155.2	15446104	15450555	Takifugu_flavidus08480	syt6
Chr8	15820001	15850000	191.727	15808669	15832152	Takifugu_flavidus08516
Chr9	320001	330000	150.909	320263	331857	Takifugu_flavidus08567
Chr9	420001	430000	163.735	414106	421747	Takifugu_flavidus08573	rasgef1c
Chr9	420001	430000	163.735	423201	423818	Takifugu_flavidus08574
Chr9	420001	430000	163.735	424482	429577	Takifugu_flavidus08575	clk4
Chr9	510001	520000	151.31	512612	515928	Takifugu_flavidus08577	rack1, gnb2l1
Chr9	510001	520000	151.31	516742	518264	Takifugu_flavidus08578	nme5
Chr9	510001	520000	151.31	518846	523033	Takifugu_flavidus08579
Chr9	510001	520000	151.31	488577	511435	Takifugu_flavidus08576
Chr9	710001	720000	208.105	707848	716686	Takifugu_flavidus08590	adra1b	tru04270	Vascular smooth muscle contraction
Chr9	710001	720000	208.105	707848	716686	Takifugu_flavidus08590	adra1b	tru04080	Neuroactive ligand-receptor interaction
Chr9	710001	720000	208.105	707848	716686	Takifugu_flavidus08590	adra1b	tru04020	Calcium signaling pathway
Chr9	710001	720000	208.105	707848	716686	Takifugu_flavidus08590	adra1b	tru04261	Adrenergic signaling in cardiomyocytes
Chr9	710001	720000	208.105	716730	717927	Takifugu_flavidus08591	fabp6	tru03320	PPAR signaling pathway
Chr9	1080001	1100000	202.68	1089753	1093722	Takifugu_flavidus08626
Chr9	1080001	1100000	202.68	1094305	1095465	Takifugu_flavidus08627
Chr9	1080001	1100000	202.68	1096203	1097602	Takifugu_flavidus08628
Chr9	1290001	1310000	152.037	1289967	1300814	Takifugu_flavidus08646
Chr9	1610001	1620000	195.588	1597939	1665827	Takifugu_flavidus08660		tru04080	Neuroactive ligand-receptor interaction
Chr9	2220001	2230000	188.546	2216971	2223623	Takifugu_flavidus08694	anxa6
Chr9	2220001	2230000	188.546	2227607	2235596	Takifugu_flavidus08695	tnip1
Chr9	2280001	2310000	230.972	2281541	2290035	Takifugu_flavidus08699	tspan17
Chr9	2280001	2310000	230.972	2295031	2305640	Takifugu_flavidus08700	mchr2
Chr9	2540001	2570000	168.821	2539796	2540838	Takifugu_flavidus08704
Chr9	2540001	2570000	168.821	2545321	2547375	Takifugu_flavidus08705
Chr9	2540001	2570000	168.821	2561476	2569353	Takifugu_flavidus08707	rnf44
Chr9	2540001	2570000	168.821	2545331	2557218	Takifugu_flavidus08706
Chr9	2610001	2620000	224.618	2615978	2619394	Takifugu_flavidus08714	stc2
Chr9	2610001	2620000	224.618	2604833	2611108	Takifugu_flavidus08713		tru04914	Progesterone-mediated oocyte maturation
Chr9	2610001	2620000	224.618	2604833	2611108	Takifugu_flavidus08713		tru04114	Oocyte meiosis
Chr9	2700001	2730000	257.306	2713015	2716939	Takifugu_flavidus08722	thg1l
Chr9	2700001	2730000	257.306	2722642	2730459	Takifugu_flavidus08724
Chr9	2700001	2730000	257.306	2699260	2711566	Takifugu_flavidus08721	adam19
Chr9	2700001	2730000	257.306	2717554	2720119	Takifugu_flavidus08723	lsm11
Chr9	2760001	2770000	190.703	2758661	2775572	Takifugu_flavidus08725
Chr9	3090001	3100000	152.841	3090717	3095709	Takifugu_flavidus08738
Chr9	3090001	3100000	152.841	3097226	3097978	Takifugu_flavidus08739	med7
Chr9	3090001	3100000	152.841	3098959	3103742	Takifugu_flavidus08740	itk
Chr9	3560001	3590000	163.589	3550557	3563753	Takifugu_flavidus08751	stag2	tru04110	Cell cycle
Chr9	3970001	4010000	194.131	3988783	3995444	Takifugu_flavidus08766	hdx
Chr9	3970001	4010000	194.131	3960162	3987168	Takifugu_flavidus08765
Chr9	3970001	4010000	194.131	3996015	4006799	Takifugu_flavidus08767	rps6ka6	tru04150	mTOR signaling pathway
Chr9	3970001	4010000	194.131	3996015	4006799	Takifugu_flavidus08767	rps6ka6	tru04010	MAPK signaling pathway
Chr9	3970001	4010000	194.131	3996015	4006799	Takifugu_flavidus08767	rps6ka6	tru04914	Progesterone-mediated oocyte maturation
Chr9	3970001	4010000	194.131	3996015	4006799	Takifugu_flavidus08767	rps6ka6	tru04114	Oocyte meiosis
Chr9	4140001	4160000	151.079	4140916	4141584	Takifugu_flavidus08774
Chr9	4140001	4160000	151.079	4146749	4148192	Takifugu_flavidus08776	mcts1
Chr9	4140001	4160000	151.079	4148515	4155325	Takifugu_flavidus08777	cul4b	tru04120	Ubiquitin mediated proteolysis
Chr9	4140001	4160000	151.079	4148515	4155325	Takifugu_flavidus08777	cul4b	tru03420	Nucleotide excision repair
Chr9	4140001	4160000	151.079	4144817	4145770	Takifugu_flavidus08775	c1galt1c1	tru01100	Metabolic pathways
Chr9	4140001	4160000	151.079	4144817	4145770	Takifugu_flavidus08775	c1galt1c1	tru00512	Mucin type O-glycan biosynthesis
Chr9	4140001	4160000	151.079	4156104	4161707	Takifugu_flavidus08778	lamp2	tru04145	Phagosome
Chr9	4140001	4160000	151.079	4156104	4161707	Takifugu_flavidus08778	lamp2	tru04140	Autophagy - animal
Chr9	4140001	4160000	151.079	4156104	4161707	Takifugu_flavidus08778	lamp2	tru04142	Lysosome
Chr9	4350001	4380000	240.702	4358510	4398218	Takifugu_flavidus08793	pcdh19
Chr9	4830001	4850000	151.188	4829364	4832604	Takifugu_flavidus08798	gla, agal	tru00052	Galactose metabolism
Chr9	4830001	4850000	151.188	4829364	4832604	Takifugu_flavidus08798	gla, agal	tru01100	Metabolic pathways
Chr9	4830001	4850000	151.188	4829364	4832604	Takifugu_flavidus08798	gla, agal	tru00561	Glycerolipid metabolism
Chr9	4830001	4850000	151.188	4829364	4832604	Takifugu_flavidus08798	gla, agal	tru00600	Sphingolipid metabolism
Chr9	4830001	4850000	151.188	4829364	4832604	Takifugu_flavidus08798	gla, agal	tru04142	Lysosome
Chr9	4830001	4850000	151.188	4829364	4832604	Takifugu_flavidus08798	gla, agal	tru00603	Glycosphingolipid biosynthesis - globo and isoglobo series
Chr9	4830001	4850000	151.188	4834838	4842348	Takifugu_flavidus08800	btk
Chr9	4830001	4850000	151.188	4843850	4846686	Takifugu_flavidus08801	_hyp1
Chr9	4830001	4850000	151.188	4847440	4849498	Takifugu_flavidus08802	mars2, MtMetRS, met-tRS	tru01100	Metabolic pathways
Chr9	4830001	4850000	151.188	4847440	4849498	Takifugu_flavidus08802	mars2, MtMetRS, met-tRS	tru00450	Selenocompound metabolism
Chr9	4830001	4850000	151.188	4847440	4849498	Takifugu_flavidus08802	mars2, MtMetRS, met-tRS	tru00970	Aminoacyl-tRNA biosynthesis
Chr9	4830001	4850000	151.188	4832780	4834385	Takifugu_flavidus08799	rl44, rpl36a, rpl44	tru03010	Ribosome
Chr9	4900001	4930000	195.439	4891155	4919777	Takifugu_flavidus08806
Chr9	5450001	5470000	176.717	5445705	5466625	Takifugu_flavidus08820	rab28
Chr9	5500001	5510000	168.735	5499926	5502419	Takifugu_flavidus08824	fbxl12
Chr9	5500001	5510000	168.735	5506573	5508225	Takifugu_flavidus08826
Chr9	5500001	5510000	168.735	5509093	5527524	Takifugu_flavidus08827
Chr9	5500001	5510000	168.735	5502923	5505973	Takifugu_flavidus08825	cops6
Chr9	5620001	5640000	179.926	5582858	5632145	Takifugu_flavidus08832	slit3
Chr9	5810001	5830000	188.987	5827984	5831527	Takifugu_flavidus08834	rnf212
Chr9	5810001	5830000	188.987	5779028	5821961	Takifugu_flavidus08833	fgfrl1, fgfrl1a
Chr9	6480001	6490000	218.515	6477061	6481686	Takifugu_flavidus08859	tdo2	tru01100	Metabolic pathways
Chr9	6480001	6490000	218.515	6477061	6481686	Takifugu_flavidus08859	tdo2	tru00380	Tryptophan metabolism
Chr9	6480001	6490000	218.515	6486640	6553387	Takifugu_flavidus08860
Chr9	6690001	6720000	151.596	6704829	6719013	Takifugu_flavidus08864	glrb	tru04080	Neuroactive ligand-receptor interaction
Chr9	6850001	6900000	206.126	6852153	6853374	Takifugu_flavidus08870
Chr9	6850001	6900000	206.126	6894936	6911323	Takifugu_flavidus08871	rapgef2	tru04010	MAPK signaling pathway
Chr9	6850001	6900000	206.126	6894936	6911323	Takifugu_flavidus08871	rapgef2	tru04530	Tight junction
Chr9	7530001	7540000	172.075	7526197	7534419	Takifugu_flavidus08889
Chr9	7530001	7540000	172.075	7538948	7547378	Takifugu_flavidus08890
Chr9	9020001	9060000	478.904	9046697	9056577	Takifugu_flavidus08948	arhgef37
Chr9	9200001	9210000	169.956	9201191	9229355	Takifugu_flavidus08954
Chr9	10570001	10580000	177.084	10567661	10582123	Takifugu_flavidus09021
Chr9	10700001	10720000	177.708	10700409	10701739	Takifugu_flavidus09038
Chr9	10700001	10720000	177.708	10706262	10713291	Takifugu_flavidus09039
Chr9	10700001	10720000	177.708	10716632	10719899	Takifugu_flavidus09040
Chr9	10810001	10820000	151.836	10804309	10810296	Takifugu_flavidus09050
Chr9	10810001	10820000	151.836	10809891	10813097	Takifugu_flavidus09051	rad9a	tru04218	Cellular senescence
Chr9	10810001	10820000	151.836	10813496	10818252	Takifugu_flavidus09052	tbc1d10c
Chr9	10810001	10820000	151.836	10819236	10820691	Takifugu_flavidus09053		tru01100	Metabolic pathways
Chr9	10810001	10820000	151.836	10819236	10820691	Takifugu_flavidus09053		tru00190	Oxidative phosphorylation
Chr9	10990001	11000000	159.737	10994195	10995363	Takifugu_flavidus09069	ahnak
Chr9	11510001	11520000	209.384	11474305	11512617	Takifugu_flavidus09074	mid2
Chr9	11540001	11600000	199.271	11540262	11546512	Takifugu_flavidus09076		tru00564	Glycerophospholipid metabolism
Chr9	11540001	11600000	199.271	11555587	11565197	Takifugu_flavidus09078	f8
Chr9	11540001	11600000	199.271	11572670	11581228	Takifugu_flavidus09079	slc16a2, mct8
Chr9	11540001	11600000	199.271	11594842	11599313	Takifugu_flavidus09080	pola2	tru03030	DNA replication
Chr9	11540001	11600000	199.271	11547230	11554561	Takifugu_flavidus09077	morc4
Chr9	11540001	11600000	199.271	11599414	11602696	Takifugu_flavidus09081
Chr9	11730001	11740000	160.807	11726639	11730765	Takifugu_flavidus09099	rom1
Chr9	11730001	11740000	160.807	11731794	11757381	Takifugu_flavidus09100	ccdc88b
Chr9	11840001	11860000	156.383	11829376	11844035	Takifugu_flavidus09102	macrod1
Chr9	11840001	11860000	156.383	11845714	11850916	Takifugu_flavidus09103	fermt3
Chr9	11840001	11860000	156.383	11851275	11853321	Takifugu_flavidus09104	trpt1
Chr9	11840001	11860000	156.383	11854262	11856317	Takifugu_flavidus09105	zbtb3
Chr9	11840001	11860000	156.383	11857217	11858439	Takifugu_flavidus09106	rnaseh2c	tru03030	DNA replication
Chr9	11840001	11860000	156.383	11859455	11861798	Takifugu_flavidus09107	bscl2
Chr9	12210001	12240000	178.377	12219026	12226284	Takifugu_flavidus09150	tex11
Chr9	12210001	12240000	178.377	12226300	12240925	Takifugu_flavidus09151		tru04530	Tight junction
Chr9	12210001	12240000	178.377	12187910	12215927	Takifugu_flavidus09149		tru04510	Focal adhesion
Chr9	12210001	12240000	178.377	12187910	12215927	Takifugu_flavidus09149		tru04010	MAPK signaling pathway
Chr9	12580001	12610000	156.388	12578086	12581019	Takifugu_flavidus09164
Chr9	12580001	12610000	156.388	12587344	12589824	Takifugu_flavidus09165
Chr9	12770001	12800000	158	12750293	12803913	Takifugu_flavidus09179	drp2
Chr9	12990001	13000000	188.328	12994494	12996038	Takifugu_flavidus09197
Chr9	12990001	13000000	188.328	12997623	12999706	Takifugu_flavidus09198	sh3bgrl
Chr9	12990001	13000000	188.328	12991166	12993605	Takifugu_flavidus09196
Chr9	13020001	13040000	158.768	13015291	13022501	Takifugu_flavidus09200	fam46d
Chr9	13020001	13040000	158.768	13034240	13038853	Takifugu_flavidus09201	tbx22
Chr9	13280001	13290000	160.951	13268180	13282142	Takifugu_flavidus09222		tru04012	ErbB signaling pathway
Chr9	15000001	15010000	185.113	14992998	15001378	Takifugu_flavidus09306	ptcd3
Chr9	15000001	15010000	185.113	15001689	15025582	Takifugu_flavidus09307	polr1a	tru03020	RNA polymerase
Chr10	620001	630000	176.732	627240	633370	Takifugu_flavidus09364	cd4	tru04060	Cytokine-cytokine receptor interaction
Chr10	620001	630000	176.732	627240	633370	Takifugu_flavidus09364	cd4	tru04514	Cell adhesion molecules (CAMs)
Chr10	620001	630000	176.732	616169	624382	Takifugu_flavidus09363	cops7a
Chr10	680001	740000	159.731	705845	706807	Takifugu_flavidus09373
Chr10	680001	740000	159.731	710503	711936	Takifugu_flavidus09374
Chr10	680001	740000	159.731	712449	719897	Takifugu_flavidus09375
Chr10	680001	740000	159.731	721738	723776	Takifugu_flavidus09376	snip1
Chr10	680001	740000	159.731	724882	725860	Takifugu_flavidus09377
Chr10	680001	740000	159.731	726257	729824	Takifugu_flavidus09378	eno2	tru00010	Glycolysis / Gluconeogenesis
Chr10	680001	740000	159.731	726257	729824	Takifugu_flavidus09378	eno2	tru01100	Metabolic pathways
Chr10	680001	740000	159.731	726257	729824	Takifugu_flavidus09378	eno2	tru01230	Biosynthesis of amino acids
Chr10	680001	740000	159.731	726257	729824	Takifugu_flavidus09378	eno2	tru01200	Carbon metabolism
Chr10	680001	740000	159.731	726257	729824	Takifugu_flavidus09378	eno2	tru03018	RNA degradation
Chr10	680001	740000	159.731	731073	734476	Takifugu_flavidus09379	mlf2
Chr10	680001	740000	159.731	739833	742452	Takifugu_flavidus09381		tru04150	mTOR signaling pathway
Chr10	680001	740000	159.731	739833	742452	Takifugu_flavidus09381		tru04310	Wnt signaling pathway
Chr10	680001	740000	159.731	739833	742452	Takifugu_flavidus09381		tru04916	Melanogenesis
Chr10	680001	740000	159.731	674576	699726	Takifugu_flavidus09371	clstn3
Chr10	680001	740000	159.731	700845	705180	Takifugu_flavidus09372	tpi1	tru00010	Glycolysis / Gluconeogenesis
Chr10	680001	740000	159.731	700845	705180	Takifugu_flavidus09372	tpi1	tru01100	Metabolic pathways
Chr10	680001	740000	159.731	700845	705180	Takifugu_flavidus09372	tpi1	tru01230	Biosynthesis of amino acids
Chr10	680001	740000	159.731	700845	705180	Takifugu_flavidus09372	tpi1	tru00051	Fructose and mannose metabolism
Chr10	680001	740000	159.731	700845	705180	Takifugu_flavidus09372	tpi1	tru01200	Carbon metabolism
Chr10	680001	740000	159.731	700845	705180	Takifugu_flavidus09372	tpi1	tru00562	Inositol phosphate metabolism
Chr10	680001	740000	159.731	734756	739315	Takifugu_flavidus09380		tru04144	Endocytosis
Chr10	680001	740000	159.731	734756	739315	Takifugu_flavidus09380		tru04510	Focal adhesion
Chr10	680001	740000	159.731	734756	739315	Takifugu_flavidus09380		tru04933	AGE-RAGE signaling pathway in diabetic complications
Chr10	680001	740000	159.731	734756	739315	Takifugu_flavidus09380		tru04010	MAPK signaling pathway
Chr10	680001	740000	159.731	734756	739315	Takifugu_flavidus09380		tru04520	Adherens junction
Chr10	680001	740000	159.731	734756	739315	Takifugu_flavidus09380		tru04810	Regulation of actin cytoskeleton
Chr10	680001	740000	159.731	734756	739315	Takifugu_flavidus09380		tru04912	GnRH signaling pathway
Chr10	680001	740000	159.731	734756	739315	Takifugu_flavidus09380		tru04530	Tight junction
Chr10	680001	740000	159.731	734756	739315	Takifugu_flavidus09380		tru04370	VEGF signaling pathway
Chr10	680001	740000	159.731	734756	739315	Takifugu_flavidus09380		tru05132	Salmonella infection
Chr10	1080001	1090000	175.919	1081636	1104788	Takifugu_flavidus09422	arnt
Chr10	1770001	1780000	158.623	1774518	1777876	Takifugu_flavidus09496	polr3c	tru04623	Cytosolic DNA-sensing pathway
Chr10	1770001	1780000	158.623	1774518	1777876	Takifugu_flavidus09496	polr3c	tru03020	RNA polymerase
Chr10	1770001	1780000	158.623	1778979	1783778	Takifugu_flavidus09497	rnf115
Chr10	1770001	1780000	158.623	1757670	1774354	Takifugu_flavidus09495	itga10	tru04510	Focal adhesion
Chr10	1770001	1780000	158.623	1757670	1774354	Takifugu_flavidus09495	itga10	tru04512	ECM-receptor interaction
Chr10	1770001	1780000	158.623	1757670	1774354	Takifugu_flavidus09495	itga10	tru04810	Regulation of actin cytoskeleton
Chr10	1950001	1960000	174.592	1959881	1963054	Takifugu_flavidus09516	slc50a1
Chr10	1950001	1960000	174.592	1949259	1954110	Takifugu_flavidus09515	trim46
Chr10	2050001	2070000	263.311	2054283	2071229	Takifugu_flavidus09519	efna4	tru04010	MAPK signaling pathway
Chr10	2180001	2210000	197.829	2180690	2186463	Takifugu_flavidus09530		tru04060	Cytokine-cytokine receptor interaction
Chr10	2180001	2210000	197.829	2187557	2190142	Takifugu_flavidus09531
Chr10	2180001	2210000	197.829	2196977	2204779	Takifugu_flavidus09532	atp8b2
Chr10	2180001	2210000	197.829	2205199	2209798	Takifugu_flavidus09533	il6r	tru04060	Cytokine-cytokine receptor interaction
Chr10	2490001	2500000	215.517	2496315	2506042	Takifugu_flavidus09569
Chr10	2490001	2500000	215.517	2485012	2493695	Takifugu_flavidus09568	esrp1
Chr10	2830001	2870000	182.839	2828495	2832431	Takifugu_flavidus09597	tbrg4
Chr10	2830001	2870000	182.839	2843225	2847466	Takifugu_flavidus09599	glipr2
Chr10	2830001	2870000	182.839	2858797	2864279	Takifugu_flavidus09600	steap4
Chr10	2830001	2870000	182.839	2865214	2866472	Takifugu_flavidus09601
Chr10	2830001	2870000	182.839	2833560	2842947	Takifugu_flavidus09598
Chr10	2930001	2940000	194.095	2929162	2946962	Takifugu_flavidus09604
Chr10	3080001	3090000	168.471	3064253	3092592	Takifugu_flavidus09616	nbeal2
Chr10	3140001	3160000	178.621	3142406	3159867	Takifugu_flavidus09625	nkd2	tru04310	Wnt signaling pathway
Chr10	3490001	3530000	150.017	3514540	3515046	Takifugu_flavidus09666	twist1, twist1a
Chr10	3490001	3530000	150.017	3523177	3527737	Takifugu_flavidus09667	macc1
Chr10	3490001	3530000	150.017	3480996	3496725	Takifugu_flavidus09665	hdac9
Chr10	3700001	3720000	165.131	3694601	3700132	Takifugu_flavidus09679	cyp21A2	tru01100	Metabolic pathways
Chr10	3700001	3720000	165.131	3694601	3700132	Takifugu_flavidus09679	cyp21A2	tru00140	Steroid hormone biosynthesis
Chr10	3700001	3720000	165.131	3699763	3701225	Takifugu_flavidus09680
Chr10	3700001	3720000	165.131	3703551	3705123	Takifugu_flavidus09682	csnk2beta	tru04310	Wnt signaling pathway
Chr10	3700001	3720000	165.131	3703551	3705123	Takifugu_flavidus09682	csnk2beta	tru04137	Mitophagy - animal
Chr10	3700001	3720000	165.131	3703551	3705123	Takifugu_flavidus09682	csnk2beta	tru04520	Adherens junction
Chr10	3700001	3720000	165.131	3703551	3705123	Takifugu_flavidus09682	csnk2beta	tru03008	Ribosome biogenesis in eukaryotes
Chr10	3700001	3720000	165.131	3701283	3702836	Takifugu_flavidus09681	aif1
Chr10	3700001	3720000	165.131	3705587	3723785	Takifugu_flavidus09683
Chr10	3770001	3820000	218.577	3819613	3825405	Takifugu_flavidus09692
Chr10	3770001	3820000	218.577	3773542	3802365	Takifugu_flavidus09691
Chr10	4120001	4130000	290.036	4127157	4129317	Takifugu_flavidus09716
Chr10	4170001	4180000	216.32	4169422	4171245	Takifugu_flavidus09720
Chr10	4260001	4270000	164.692	4263352	4271074	Takifugu_flavidus09727
Chr10	4260001	4270000	164.692	4269840	4277016	Takifugu_flavidus09728
Chr10	4370001	4410000	244.088	4350425	4379856	Takifugu_flavidus09729
Chr10	4660001	4670000	149.456	4655517	4674671	Takifugu_flavidus09758	lars2	tru00970	Aminoacyl-tRNA biosynthesis
Chr10	4720001	4750000	217.351	4720649	4721844	Takifugu_flavidus09761	col14a1
Chr10	4720001	4750000	217.351	4733142	4759052	Takifugu_flavidus09762	col14a1
Chr10	5060001	5070000	154.903	5058510	5069108	Takifugu_flavidus09786	mtss1
Chr10	5100001	5130000	183.881	5099501	5104004	Takifugu_flavidus09789	e2f3	tru04218	Cellular senescence
Chr10	5100001	5130000	183.881	5099501	5104004	Takifugu_flavidus09789	e2f3	tru04110	Cell cycle
Chr10	5720001	5750000	210.65	5737410	5740049	Takifugu_flavidus09798
Chr10	5880001	5900000	255.483	5899720	5906173	Takifugu_flavidus09800	ice1
Chr10	5880001	5900000	255.483	5861415	5894974	Takifugu_flavidus09799	adamts16
Chr10	6200001	6210000	170.713	6197544	6201232	Takifugu_flavidus09809	entpd3	tru01100	Metabolic pathways
Chr10	6200001	6210000	170.713	6197544	6201232	Takifugu_flavidus09809	entpd3	tru00230	Purine metabolism
Chr10	6200001	6210000	170.713	6197544	6201232	Takifugu_flavidus09809	entpd3	tru00240	Pyrimidine metabolism
Chr10	6200001	6210000	170.713	6205847	6277261	Takifugu_flavidus09810
Chr10	6380001	6400000	196.182	6371316	6501395	Takifugu_flavidus09817
Chr10	6420001	6450000	166.255	6371316	6501395	Takifugu_flavidus09817
Chr10	6600001	6620000	198.464	6608242	6618068	Takifugu_flavidus09820	washc5, kiaa0196	tru04144	Endocytosis
Chr10	6930001	6950000	276.801	6929708	6950791	Takifugu_flavidus09842	mroh1
Chr10	7950001	7970000	180.927	7944353	7973309	Takifugu_flavidus09880
Chr10	8070001	8100000	200.266	8074544	8083121	Takifugu_flavidus09887	rspo2	tru04310	Wnt signaling pathway
Chr10	8270001	8320000	248.347	8274885	8279809	Takifugu_flavidus09892		tru04060	Cytokine-cytokine receptor interaction
Chr10	8270001	8320000	248.347	8274885	8279809	Takifugu_flavidus09892		tru04350	TGF-beta signaling pathway
Chr10	8270001	8320000	248.347	8281761	8289151	Takifugu_flavidus09893	sybu
Chr10	8270001	8320000	248.347	8295096	8301211	Takifugu_flavidus09895	ttk	tru04110	Cell cycle
Chr10	8270001	8320000	248.347	8290278	8293494	Takifugu_flavidus09894	ebag9
Chr10	8270001	8320000	248.347	8302399	8325575	Takifugu_flavidus09896	bckdhb	tru01100	Metabolic pathways
Chr10	8270001	8320000	248.347	8302399	8325575	Takifugu_flavidus09896	bckdhb	tru00280	Valine, leucine and isoleucine degradation
Chr10	8270001	8320000	248.347	8302399	8325575	Takifugu_flavidus09896	bckdhb	tru00640	Propanoate metabolism
Chr10	8360001	8380000	161.97	8362276	8364353	Takifugu_flavidus09897
Chr10	8360001	8380000	161.97	8373536	8381264	Takifugu_flavidus09899	ibtk
Chr10	8360001	8380000	161.97	8369744	8373398	Takifugu_flavidus09898	ibtk
Chr10	8490001	8520000	215.518	8462504	8510016	Takifugu_flavidus09905	me1	tru01100	Metabolic pathways
Chr10	8490001	8520000	215.518	8462504	8510016	Takifugu_flavidus09905	me1	tru03320	PPAR signaling pathway
Chr10	8490001	8520000	215.518	8462504	8510016	Takifugu_flavidus09905	me1	tru01200	Carbon metabolism
Chr10	8490001	8520000	215.518	8462504	8510016	Takifugu_flavidus09905	me1	tru00620	Pyruvate metabolism
Chr10	8870001	8880000	248.085	8877848	8889341	Takifugu_flavidus09925	rims2
Chr10	9270001	9280000	157.896	9267987	9289483	Takifugu_flavidus09946	ubr5	tru04120	Ubiquitin mediated proteolysis
Chr10	10010001	10030000	215.17	10012145	10012877	Takifugu_flavidus09976
Chr10	10010001	10030000	215.17	10014950	10035008	Takifugu_flavidus09977		tru01100	Metabolic pathways
Chr10	10010001	10030000	215.17	10014950	10035008	Takifugu_flavidus09977		tru04141	Protein processing in endoplasmic reticulum
Chr10	10010001	10030000	215.17	10014950	10035008	Takifugu_flavidus09977		tru00510	N-Glycan biosynthesis
Chr10	10540001	10560000	169.002	10546882	10549208	Takifugu_flavidus10006	mcl1	tru04210	Apoptosis
Chr10	10540001	10560000	169.002	10555338	10558886	Takifugu_flavidus10008	hormad1
Chr10	10540001	10560000	169.002	10550183	10554627	Takifugu_flavidus10007	ensa
Chr10	11310001	11350000	249.511	11315750	11319333	Takifugu_flavidus10063
Chr10	11310001	11350000	249.511	11327156	11333567	Takifugu_flavidus10064
Chr10	11310001	11350000	249.511	11338847	11342437	Takifugu_flavidus10066
Chr10	11310001	11350000	249.511	11343131	11347067	Takifugu_flavidus10067		tru03320	PPAR signaling pathway
Chr10	11310001	11350000	249.511	11348642	11350845	Takifugu_flavidus10068
Chr10	11310001	11350000	249.511	11303716	11315513	Takifugu_flavidus10062		tru04270	Vascular smooth muscle contraction
Chr10	11310001	11350000	249.511	11303716	11315513	Takifugu_flavidus10062		tru01100	Metabolic pathways
Chr10	11310001	11350000	249.511	11303716	11315513	Takifugu_flavidus10062		tru00230	Purine metabolism
Chr10	11310001	11350000	249.511	11334248	11338235	Takifugu_flavidus10065
Chr10	11420001	11440000	268.671	11428038	11432447	Takifugu_flavidus10081	prune1, prune	tru01100	Metabolic pathways
Chr10	11420001	11440000	268.671	11428038	11432447	Takifugu_flavidus10081	prune1, prune	tru00230	Purine metabolism
Chr10	11420001	11440000	268.671	11439619	11444569	Takifugu_flavidus10083	polr3gl	tru04623	Cytosolic DNA-sensing pathway
Chr10	11420001	11440000	268.671	11439619	11444569	Takifugu_flavidus10083	polr3gl	tru03020	RNA polymerase
Chr10	11420001	11440000	268.671	11418384	11427058	Takifugu_flavidus10080
Chr10	11420001	11440000	268.671	11433228	11437791	Takifugu_flavidus10082
Chr10	11630001	11640000	180.521	11639914	11641205	Takifugu_flavidus10102	ppme1
Chr10	11630001	11640000	180.521	11632353	11634126	Takifugu_flavidus10101
Chr10	12390001	12400000	160.86	12394855	12403209	Takifugu_flavidus10119		tru04510	Focal adhesion
Chr10	12390001	12400000	160.86	12394855	12403209	Takifugu_flavidus10119		tru04933	AGE-RAGE signaling pathway in diabetic complications
Chr10	12390001	12400000	160.86	12394855	12403209	Takifugu_flavidus10119		tru04010	MAPK signaling pathway
Chr10	12390001	12400000	160.86	12394855	12403209	Takifugu_flavidus10119		tru04370	VEGF signaling pathway
Chr10	12640001	12660000	174.228	12633651	12680212	Takifugu_flavidus10142
Chr10	13210001	13220000	179.279	13201347	13233279	Takifugu_flavidus10173	gabbr1	tru04080	Neuroactive ligand-receptor interaction
Chr10	13280001	13290000	164.365	13278356	13281648	Takifugu_flavidus10180
Chr10	13280001	13290000	164.365	13282720	13289693	Takifugu_flavidus10181
Chr10	13360001	13410000	193.885	13356404	13361297	Takifugu_flavidus10190		tru04060	Cytokine-cytokine receptor interaction
Chr10	13360001	13410000	193.885	13380117	13395906	Takifugu_flavidus10191
Chr10	13500001	13510000	199.483	13499445	13515605	Takifugu_flavidus10198	ntrk1	tru04010	MAPK signaling pathway
Chr10	13500001	13510000	199.483	13499445	13515605	Takifugu_flavidus10198	ntrk1	tru04210	Apoptosis
Chr10	14140001	14150000	165.186	14140381	14155310	Takifugu_flavidus10221	rspo1	tru04310	Wnt signaling pathway
Chr10	14430001	14460000	182.55	14436573	14437676	Takifugu_flavidus10230	cnr2	tru04080	Neuroactive ligand-receptor interaction
Chr10	14430001	14460000	182.55	14445411	14445878	Takifugu_flavidus10231
Chr10	14430001	14460000	182.55	14448274	14449183	Takifugu_flavidus10232
Chr10	14430001	14460000	182.55	14430244	14434900	Takifugu_flavidus10229	akirin1
Chr10	14430001	14460000	182.55	14449985	14472305	Takifugu_flavidus10233
Chr10	14530001	14560000	262.743	14536598	14577650	Takifugu_flavidus10235	man1c1	tru01100	Metabolic pathways
Chr10	14530001	14560000	262.743	14536598	14577650	Takifugu_flavidus10235	man1c1	tru04141	Protein processing in endoplasmic reticulum
Chr10	14530001	14560000	262.743	14536598	14577650	Takifugu_flavidus10235	man1c1	tru00510	N-Glycan biosynthesis
Chr10	14800001	14810000	192.989	14795650	14806839	Takifugu_flavidus10242
Chr10	14870001	14880000	215.77	14863054	14886625	Takifugu_flavidus10247	iglon5
Chr10	15000001	15010000	165.118	15004510	15017571	Takifugu_flavidus10249
Chr10	15120001	15150000	342.22	15139794	15140616	Takifugu_flavidus10258
Chr10	15120001	15150000	342.22	15143748	15147635	Takifugu_flavidus10259	ethe1	tru01100	Metabolic pathways
Chr10	15120001	15150000	342.22	15143748	15147635	Takifugu_flavidus10259	ethe1	tru00920	Sulfur metabolism
Chr10	15120001	15150000	342.22	15149088	15166410	Takifugu_flavidus10260	phldb3
Chr10	15250001	15260000	160.183	15246122	15261846	Takifugu_flavidus10268	gramd1a
Chr11	30001	40000	275.025	33729	34679	Takifugu_flavidus10297
Chr11	30001	40000	275.025	35397	46121	Takifugu_flavidus10298	vax1
Chr11	30001	40000	275.025	17402	33709	Takifugu_flavidus10296	ndst2	tru01100	Metabolic pathways
Chr11	30001	40000	275.025	17402	33709	Takifugu_flavidus10296	ndst2	tru00534	Glycosaminoglycan biosynthesis - heparan sulfate / heparin
Chr11	1150001	1170000	209.876	1152418	1153205	Takifugu_flavidus10342
Chr11	1150001	1170000	209.876	1141411	1156420	Takifugu_flavidus10340	blnk
Chr11	1150001	1170000	209.876	1159093	1183929	Takifugu_flavidus10343	dntt, tdt	tru03450	Non-homologous end-joining
Chr11	1240001	1250000	185.463	1246994	1247896	Takifugu_flavidus10345		tru00534	Glycosaminoglycan biosynthesis - heparan sulfate / heparin
Chr11	2180001	2190000	182.084	2170919	2190080	Takifugu_flavidus10380		tru03008	Ribosome biogenesis in eukaryotes
Chr11	2180001	2190000	182.084	2170919	2190080	Takifugu_flavidus10380		tru03013	RNA transport
Chr11	2310001	2320000	197.052	2311363	2315503	Takifugu_flavidus10394	fbxw4
Chr11	2530001	2550000	275.657	2527389	2538913	Takifugu_flavidus10407	mypn
Chr11	2530001	2550000	275.657	2542999	2543430	Takifugu_flavidus10408	atoh7
Chr11	2530001	2550000	275.657	2545587	2550066	Takifugu_flavidus10409
Chr11	2690001	2730000	179.216	2704631	2712240	Takifugu_flavidus10423	pik3ap1
Chr11	2690001	2730000	179.216	2666282	2692875	Takifugu_flavidus10422	sorbs1	tru04910	Insulin signaling pathway
Chr11	2690001	2730000	179.216	2666282	2692875	Takifugu_flavidus10422	sorbs1	tru03320	PPAR signaling pathway
Chr11	2690001	2730000	179.216	2666282	2692875	Takifugu_flavidus10422	sorbs1	tru04520	Adherens junction
Chr11	4610001	4620000	373.524	4617532	4619552	Takifugu_flavidus10511	ube2d1	tru04141	Protein processing in endoplasmic reticulum
Chr11	4610001	4620000	373.524	4617532	4619552	Takifugu_flavidus10511	ube2d1	tru04120	Ubiquitin mediated proteolysis
Chr11	4780001	4800000	272.636	4742026	4792399	Takifugu_flavidus10518		tru04371	Apelin signaling pathway
Chr11	4780001	4800000	272.636	4742026	4792399	Takifugu_flavidus10518		tru04020	Calcium signaling pathway
Chr11	4780001	4800000	272.636	4742026	4792399	Takifugu_flavidus10518		tru04260	Cardiac muscle contraction
Chr11	4780001	4800000	272.636	4742026	4792399	Takifugu_flavidus10518		tru04261	Adrenergic signaling in cardiomyocytes
Chr11	4780001	4800000	272.636	4793422	4805193	Takifugu_flavidus10519	actn2
Chr11	4860001	4900000	265.083	4865516	4886046	Takifugu_flavidus10527	ccser2
Chr11	4960001	4990000	202.908	4909680	4968180	Takifugu_flavidus10528		tru04080	Neuroactive ligand-receptor interaction
Chr11	5180001	5200000	183.112	5170676	5180980	Takifugu_flavidus10534	oprm1	tru04080	Neuroactive ligand-receptor interaction
Chr11	5180001	5200000	183.112	5192487	5199226	Takifugu_flavidus10535
Chr11	5260001	5270000	196.894	5262476	5263771	Takifugu_flavidus10541
Chr11	5380001	5400000	180.962	5384717	5419980	Takifugu_flavidus10550	akt3	tru04620	Toll-like receptor signaling pathway
Chr11	5380001	5400000	180.962	5384717	5419980	Takifugu_flavidus10550	akt3	tru05168	Herpes simplex virus 1 infection
Chr11	5380001	5400000	180.962	5384717	5419980	Takifugu_flavidus10550	akt3	tru04068	FoxO signaling pathway
Chr11	5380001	5400000	180.962	5384717	5419980	Takifugu_flavidus10550	akt3	tru04910	Insulin signaling pathway
Chr11	5380001	5400000	180.962	5384717	5419980	Takifugu_flavidus10550	akt3	tru04920	Adipocytokine signaling pathway
Chr11	5380001	5400000	180.962	5384717	5419980	Takifugu_flavidus10550	akt3	tru04371	Apelin signaling pathway
Chr11	5380001	5400000	180.962	5384717	5419980	Takifugu_flavidus10550	akt3	tru04510	Focal adhesion
Chr11	5380001	5400000	180.962	5384717	5419980	Takifugu_flavidus10550	akt3	tru04933	AGE-RAGE signaling pathway in diabetic complications
Chr11	5380001	5400000	180.962	5384717	5419980	Takifugu_flavidus10550	akt3	tru04150	mTOR signaling pathway
Chr11	5380001	5400000	180.962	5384717	5419980	Takifugu_flavidus10550	akt3	tru04010	MAPK signaling pathway
Chr11	5380001	5400000	180.962	5384717	5419980	Takifugu_flavidus10550	akt3	tru04210	Apoptosis
Chr11	5380001	5400000	180.962	5384717	5419980	Takifugu_flavidus10550	akt3	tru04625	C-type lectin receptor signaling pathway
Chr11	5380001	5400000	180.962	5384717	5419980	Takifugu_flavidus10550	akt3	tru04218	Cellular senescence
Chr11	5380001	5400000	180.962	5384717	5419980	Takifugu_flavidus10550	akt3	tru04140	Autophagy - animal
Chr11	5380001	5400000	180.962	5384717	5419980	Takifugu_flavidus10550	akt3	tru04914	Progesterone-mediated oocyte maturation
Chr11	5380001	5400000	180.962	5384717	5419980	Takifugu_flavidus10550	akt3	tru04261	Adrenergic signaling in cardiomyocytes
Chr11	5380001	5400000	180.962	5384717	5419980	Takifugu_flavidus10550	akt3	tru04012	ErbB signaling pathway
Chr11	5380001	5400000	180.962	5384717	5419980	Takifugu_flavidus10550	akt3	tru04370	VEGF signaling pathway
Chr11	5480001	5510000	171.861	5474434	5529084	Takifugu_flavidus10554	arid5b
Chr11	5640001	5670000	207.099	5641050	5645708	Takifugu_flavidus10565	slc3a1
Chr11	5640001	5670000	207.099	5644832	5650411	Takifugu_flavidus10566	prepl
Chr11	5640001	5670000	207.099	5650958	5651873	Takifugu_flavidus10567	camkmt	tru00310	Lysine degradation
Chr11	5730001	5780000	193.849	5767515	5769965	Takifugu_flavidus10569	six3
Chr11	6530001	6550000	154.4	6546259	6549160	Takifugu_flavidus10613	etaa1
Chr11	6680001	6690000	170.209	6628870	6682655	Takifugu_flavidus10614
Chr11	6820001	6860000	173.267	6833729	6837078	Takifugu_flavidus10622
Chr11	6820001	6860000	173.267	6854362	6858305	Takifugu_flavidus10624		tru01100	Metabolic pathways
Chr11	6820001	6860000	173.267	6854362	6858305	Takifugu_flavidus10624		tru00270	Cysteine and methionine metabolism
Chr11	6820001	6860000	173.267	6854362	6858305	Takifugu_flavidus10624		tru00020	Citrate cycle (TCA cycle)
Chr11	6820001	6860000	173.267	6854362	6858305	Takifugu_flavidus10624		tru01200	Carbon metabolism
Chr11	6820001	6860000	173.267	6854362	6858305	Takifugu_flavidus10624		tru00630	Glyoxylate and dicarboxylate metabolism
Chr11	6820001	6860000	173.267	6854362	6858305	Takifugu_flavidus10624		tru00620	Pyruvate metabolism
Chr11	6820001	6860000	173.267	6840941	6851564	Takifugu_flavidus10623	ugp2	tru00052	Galactose metabolism
Chr11	6820001	6860000	173.267	6840941	6851564	Takifugu_flavidus10623	ugp2	tru00500	Starch and sucrose metabolism
Chr11	6820001	6860000	173.267	6840941	6851564	Takifugu_flavidus10623	ugp2	tru01100	Metabolic pathways
Chr11	6820001	6860000	173.267	6840941	6851564	Takifugu_flavidus10623	ugp2	tru00520	Amino sugar and nucleotide sugar metabolism
Chr11	6820001	6860000	173.267	6840941	6851564	Takifugu_flavidus10623	ugp2	tru00040	Pentose and glucuronate interconversions
Chr11	7180001	7210000	174.56	7183981	7184625	Takifugu_flavidus10639	HoxD11b
Chr11	7180001	7210000	174.56	7197750	7200563	Takifugu_flavidus10641	Chrna1b	tru04080	Neuroactive ligand-receptor interaction
Chr11	7180001	7210000	174.56	7189296	7195779	Takifugu_flavidus10640	lnpb
Chr11	7310001	7350000	183.737	7332776	7333586	Takifugu_flavidus10643
Chr11	8210001	8220000	194.849	8181689	8263401	Takifugu_flavidus10670
Chr11	8260001	8290000	159.464	8287136	8289607	Takifugu_flavidus10671	cbr1	tru01100	Metabolic pathways
Chr11	8260001	8290000	159.464	8287136	8289607	Takifugu_flavidus10671	cbr1	tru00590	Arachidonic acid metabolism
Chr11	8260001	8290000	159.464	8287136	8289607	Takifugu_flavidus10671	cbr1	tru00790	Folate biosynthesis
Chr11	8260001	8290000	159.464	8287136	8289607	Takifugu_flavidus10671	cbr1	tru00980	Metabolism of xenobiotics by cytochrome P450
Chr11	8260001	8290000	159.464	8181689	8263401	Takifugu_flavidus10670
Chr11	8310001	8350000	157.769	8326367	8336525	Takifugu_flavidus10675		tru01100	Metabolic pathways
Chr11	8310001	8350000	157.769	8326367	8336525	Takifugu_flavidus10675		tru00750	Vitamin B6 metabolism
Chr11	8310001	8350000	157.769	8340924	8341853	Takifugu_flavidus10677
Chr11	8310001	8350000	157.769	8343203	8349123	Takifugu_flavidus10678		tru04261	Adrenergic signaling in cardiomyocytes
Chr11	8310001	8350000	157.769	8306535	8322446	Takifugu_flavidus10674	itsn1
Chr11	8310001	8350000	157.769	8336605	8340391	Takifugu_flavidus10676	plekha3
Chr11	9000001	9010000	158.039	9000506	9009830	Takifugu_flavidus10697	ncapd3
Chr11	9000001	9010000	158.039	8985291	9000224	Takifugu_flavidus10696
Chr11	9210001	9240000	158.699	9209790	9211384	Takifugu_flavidus10716	lrrc73
Chr11	9210001	9240000	158.699	9213167	9214353	Takifugu_flavidus10717	mea1
Chr11	9210001	9240000	158.699	9216413	9222026	Takifugu_flavidus10718	ppp2r5d	tru04261	Adrenergic signaling in cardiomyocytes
Chr11	9210001	9240000	158.699	9216413	9222026	Takifugu_flavidus10718	ppp2r5d	tru03015	mRNA surveillance pathway
Chr11	9210001	9240000	158.699	9216413	9222026	Takifugu_flavidus10718	ppp2r5d	tru04114	Oocyte meiosis
Chr11	9210001	9240000	158.699	9223802	9230181	Takifugu_flavidus10719	znf318
Chr11	9210001	9240000	158.699	9232590	9242452	Takifugu_flavidus10720
Chr11	9340001	9380000	294.217	9344288	9347368	Takifugu_flavidus10734	aifm2	tru04115	p53 signaling pathway
Chr11	9340001	9380000	294.217	9347814	9350116	Takifugu_flavidus10735		tru01100	Metabolic pathways
Chr11	9340001	9380000	294.217	9347814	9350116	Takifugu_flavidus10735		tru01212	Fatty acid metabolism
Chr11	9340001	9380000	294.217	9347814	9350116	Takifugu_flavidus10735		tru00062	Fatty acid elongation
Chr11	9340001	9380000	294.217	9347814	9350116	Takifugu_flavidus10735		tru01040	Biosynthesis of unsaturated fatty acids
Chr11	9340001	9380000	294.217	9355736	9369898	Takifugu_flavidus10736		tru04144	Endocytosis
Chr11	9340001	9380000	294.217	9371893	9381454	Takifugu_flavidus10737	glud1	tru04010	MAPK signaling pathway
Chr11	9340001	9380000	294.217	9371893	9381454	Takifugu_flavidus10737	glud1	tru04625	C-type lectin receptor signaling pathway
Chr11	9340001	9380000	294.217	9330177	9343558	Takifugu_flavidus10733	ninl
Chr11	9430001	9450000	154.09	9426797	9447328	Takifugu_flavidus10742
Chr11	9550001	9560000	155.058	9548978	9551317	Takifugu_flavidus10746
Chr11	9550001	9560000	155.058	9558139	9567842	Takifugu_flavidus10747		tru00532	Glycosaminoglycan biosynthesis - chondroitin sulfate / dermatan sulfate
Chr11	9600001	9620000	250.165	9612676	9616646	Takifugu_flavidus10750	mettl10
Chr11	9600001	9620000	250.165	9595846	9603784	Takifugu_flavidus10749
Chr11	9600001	9620000	250.165	9616696	9621879	Takifugu_flavidus10751	fam175b
Chr11	9660001	9680000	211.161	9677003	9684314	Takifugu_flavidus10754	edrf1
Chr11	9720001	9730000	151.74	9690020	9736328	Takifugu_flavidus10756
Chr11	10150001	10160000	159.39	10145310	10162441	Takifugu_flavidus10770
Chr11	10220001	10230000	176.344	10211518	10226836	Takifugu_flavidus10773
Chr11	10260001	10280000	154.837	10278111	10284241	Takifugu_flavidus10780	papss2	tru01100	Metabolic pathways
Chr11	10260001	10280000	154.837	10278111	10284241	Takifugu_flavidus10780	papss2	tru00230	Purine metabolism
Chr11	10260001	10280000	154.837	10278111	10284241	Takifugu_flavidus10780	papss2	tru00450	Selenocompound metabolism
Chr11	10260001	10280000	154.837	10278111	10284241	Takifugu_flavidus10780	papss2	tru00920	Sulfur metabolism
Chr11	10260001	10280000	154.837	10269087	10276454	Takifugu_flavidus10779	pten	tru01100	Metabolic pathways
Chr11	10260001	10280000	154.837	10269087	10276454	Takifugu_flavidus10779	pten	tru04068	FoxO signaling pathway
Chr11	10260001	10280000	154.837	10269087	10276454	Takifugu_flavidus10779	pten	tru04510	Focal adhesion
Chr11	10260001	10280000	154.837	10269087	10276454	Takifugu_flavidus10779	pten	tru04150	mTOR signaling pathway
Chr11	10260001	10280000	154.837	10269087	10276454	Takifugu_flavidus10779	pten	tru04218	Cellular senescence
Chr11	10260001	10280000	154.837	10269087	10276454	Takifugu_flavidus10779	pten	tru04140	Autophagy - animal
Chr11	10260001	10280000	154.837	10269087	10276454	Takifugu_flavidus10779	pten	tru00562	Inositol phosphate metabolism
Chr11	10260001	10280000	154.837	10269087	10276454	Takifugu_flavidus10779	pten	tru04070	Phosphatidylinositol signaling system
Chr11	10260001	10280000	154.837	10269087	10276454	Takifugu_flavidus10779	pten	tru04115	p53 signaling pathway
Chr11	10470001	10480000	157.676	10457395	10486140	Takifugu_flavidus10788
Chr11	10570001	10580000	168.242	10565648	10583823	Takifugu_flavidus10793	pcsk2
Chr11	10740001	10780000	207.568	10772605	10773498	Takifugu_flavidus10800
Chr11	10960001	10970000	272.066	10961638	10984354	Takifugu_flavidus10807	disc1
Chr11	11020001	11030000	197.784	11023699	11059767	Takifugu_flavidus10812	lyst
Chr11	11020001	11030000	197.784	11008999	11021246	Takifugu_flavidus10811	nid1
Chr11	12150001	12160000	294.42	12144867	12172825	Takifugu_flavidus10864	pde10a	tru01100	Metabolic pathways
Chr11	12150001	12160000	294.42	12144867	12172825	Takifugu_flavidus10864	pde10a	tru00230	Purine metabolism
Chr11	12590001	12600000	213.894	12552592	12634011	Takifugu_flavidus10883	nrxn1	tru04514	Cell adhesion molecules (CAMs)
Chr11	13240001	13270000	185.619	13246330	13248096	Takifugu_flavidus10903		tru01100	Metabolic pathways
Chr11	13240001	13270000	185.619	13246330	13248096	Takifugu_flavidus10903		tru00250	Alanine, aspartate and glutamate metabolism
Chr11	13240001	13270000	185.619	13250524	13284389	Takifugu_flavidus10904	khdrbs2
Chr11	13240001	13270000	185.619	13236914	13245674	Takifugu_flavidus10902	phf3
Chr11	13520001	13540000	203.172	13520638	13526983	Takifugu_flavidus10922	gclc	tru01100	Metabolic pathways
Chr11	13520001	13540000	203.172	13520638	13526983	Takifugu_flavidus10922	gclc	tru04216	Ferroptosis
Chr11	13520001	13540000	203.172	13520638	13526983	Takifugu_flavidus10922	gclc	tru00270	Cysteine and methionine metabolism
Chr11	13520001	13540000	203.172	13520638	13526983	Takifugu_flavidus10922	gclc	tru00480	Glutathione metabolism
Chr11	13520001	13540000	203.172	13535729	13539713	Takifugu_flavidus10924	fbxo9
Chr11	13520001	13540000	203.172	13529923	13533672	Takifugu_flavidus10923	elovl5	tru01100	Metabolic pathways
Chr11	13520001	13540000	203.172	13529923	13533672	Takifugu_flavidus10923	elovl5	tru01212	Fatty acid metabolism
Chr11	13520001	13540000	203.172	13529923	13533672	Takifugu_flavidus10923	elovl5	tru00062	Fatty acid elongation
Chr11	13520001	13540000	203.172	13529923	13533672	Takifugu_flavidus10923	elovl5	tru01040	Biosynthesis of unsaturated fatty acids
Chr11	13600001	13610000	157.751	13601434	13604920	Takifugu_flavidus10935		tru04142	Lysosome
Chr11	13600001	13610000	157.751	13594939	13600896	Takifugu_flavidus10934		tru01100	Metabolic pathways
Chr11	13600001	13610000	157.751	13594939	13600896	Takifugu_flavidus10934		tru00230	Purine metabolism
Chr11	13600001	13610000	157.751	13606646	13622732	Takifugu_flavidus10936		tru04510	Focal adhesion
Chr11	13600001	13610000	157.751	13606646	13622732	Takifugu_flavidus10936		tru04520	Adherens junction
Chr11	13600001	13610000	157.751	13606646	13622732	Takifugu_flavidus10936		tru04810	Regulation of actin cytoskeleton
Chr11	13640001	13690000	220.094	13636667	13642613	Takifugu_flavidus10939
Chr11	13640001	13690000	220.094	13643593	13646325	Takifugu_flavidus10940	spef1
Chr11	13640001	13690000	220.094	13654816	13656647	Takifugu_flavidus10942	znf511
Chr11	13640001	13690000	220.094	13657689	13658653	Takifugu_flavidus10943
Chr11	13640001	13690000	220.094	13671986	13672623	Takifugu_flavidus10944
Chr11	13640001	13690000	220.094	13672818	13673990	Takifugu_flavidus10945	mtg1
Chr11	13640001	13690000	220.094	13676630	13677097	Takifugu_flavidus10946
Chr11	13640001	13690000	220.094	13677944	13680341	Takifugu_flavidus10947	mtg1
Chr11	13640001	13690000	220.094	13681307	13685244	Takifugu_flavidus10948	paox	tru04146	Peroxisome
Chr11	13640001	13690000	220.094	13685910	13690739	Takifugu_flavidus10949		tru04146	Peroxisome
Chr11	13640001	13690000	220.094	13646781	13654047	Takifugu_flavidus10941
Chr11	13820001	13830000	175.943	13821517	13833374	Takifugu_flavidus10960
Chr11	14590001	14600000	199.516	14592118	14595982	Takifugu_flavidus11011		tru04910	Insulin signaling pathway
Chr11	14590001	14600000	199.516	14592118	14595982	Takifugu_flavidus11011		tru04150	mTOR signaling pathway
Chr11	14590001	14600000	199.516	14592118	14595982	Takifugu_flavidus11011		tru03013	RNA transport
Chr11	14590001	14600000	199.516	14598343	14601548	Takifugu_flavidus11012
Chr11	14650001	14670000	155.179	14648877	14655974	Takifugu_flavidus11019
Chr11	14650001	14670000	155.179	14657722	14662064	Takifugu_flavidus11020		tru01100	Metabolic pathways
Chr11	14650001	14670000	155.179	14657722	14662064	Takifugu_flavidus11020		tru00270	Cysteine and methionine metabolism
Chr11	14650001	14670000	155.179	14657722	14662064	Takifugu_flavidus11020		tru01230	Biosynthesis of amino acids
Chr11	14650001	14670000	155.179	14666490	14667810	Takifugu_flavidus11021	fam213a
Chr11	14650001	14670000	155.179	14668881	14671264	Takifugu_flavidus11022
Chr11	15140001	15150000	199.683	15139672	15141756	Takifugu_flavidus11053	tysnd1
Chr11	15140001	15150000	199.683	15142819	15145345	Takifugu_flavidus11054		tru04141	Protein processing in endoplasmic reticulum
Chr11	15140001	15150000	199.683	15145931	15149324	Takifugu_flavidus11055		tru00190	Oxidative phosphorylation
Chr11	15290001	15300000	183.449	15285113	15307463	Takifugu_flavidus11061
Chr12	250001	270000	169.636	246734	262064	Takifugu_flavidus11086	abcg4	tru02010	ABC transporters
Chr12	250001	270000	169.636	264743	265660	Takifugu_flavidus11087
Chr12	250001	270000	169.636	268461	269234	Takifugu_flavidus11088
Chr12	340001	360000	493.428	342693	365935	Takifugu_flavidus11099		tru01100	Metabolic pathways
Chr12	340001	360000	493.428	342693	365935	Takifugu_flavidus11099		tru00561	Glycerolipid metabolism
Chr12	340001	360000	493.428	342693	365935	Takifugu_flavidus11099		tru00564	Glycerophospholipid metabolism
Chr12	340001	360000	493.428	342693	365935	Takifugu_flavidus11099		tru04070	Phosphatidylinositol signaling system
Chr12	1360001	1370000	166.536	1365199	1366687	Takifugu_flavidus11180	kcne4
Chr12	1360001	1370000	166.536	1353681	1364666	Takifugu_flavidus11179	acsl3	tru01100	Metabolic pathways
Chr12	1360001	1370000	166.536	1353681	1364666	Takifugu_flavidus11179	acsl3	tru04920	Adipocytokine signaling pathway
Chr12	1360001	1370000	166.536	1353681	1364666	Takifugu_flavidus11179	acsl3	tru00061	Fatty acid biosynthesis
Chr12	1360001	1370000	166.536	1353681	1364666	Takifugu_flavidus11179	acsl3	tru00071	Fatty acid degradation
Chr12	1360001	1370000	166.536	1353681	1364666	Takifugu_flavidus11179	acsl3	tru01212	Fatty acid metabolism
Chr12	1360001	1370000	166.536	1353681	1364666	Takifugu_flavidus11179	acsl3	tru03320	PPAR signaling pathway
Chr12	1360001	1370000	166.536	1353681	1364666	Takifugu_flavidus11179	acsl3	tru04146	Peroxisome
Chr12	1360001	1370000	166.536	1353681	1364666	Takifugu_flavidus11179	acsl3	tru04216	Ferroptosis
Chr12	1660001	1670000	194.315	1657510	1668858	Takifugu_flavidus11207
Chr12	1970001	1980000	163.237	1968153	1977116	Takifugu_flavidus11232	zc3h4
Chr12	2710001	2720000	218.182	2711202	2726759	Takifugu_flavidus11282	foxo1	tru04068	FoxO signaling pathway
Chr12	2710001	2720000	218.182	2711202	2726759	Takifugu_flavidus11282	foxo1	tru04910	Insulin signaling pathway
Chr12	2710001	2720000	218.182	2711202	2726759	Takifugu_flavidus11282	foxo1	tru04933	AGE-RAGE signaling pathway in diabetic complications
Chr12	2710001	2720000	218.182	2711202	2726759	Takifugu_flavidus11282	foxo1	tru04218	Cellular senescence
Chr12	2960001	3000000	166.9	2962524	3026327	Takifugu_flavidus11297	tenm4
Chr12	3470001	3490000	165.104	3463351	3476325	Takifugu_flavidus11314	bcl9l
[truncated: 1,477 more rows]
