# Supplementary material for: Construction of the graph genomes of Takifugu provides novel insights into the genomic mechanisms of population structure and migratory traits
Source: BMC Biol. 2025 Jul 1;23:195. doi: 10.1186/s12915-025-02296-7 (PMC12220038; doi:10.1186/s12915-025-02296-7)
Supplement: Supplementary file 6 — Additional file 6: Table 5. Variation information of the immune-related DEGs enriched in the ECM-receptor interaction pathway. [file 12915_2025_2296_MOESM6_ESM.xlsx]

## Sheet: table_s7
Additional file 4: Table 3. Differentially expressed immune-related genes identified in this study.
baseMean	log2FoldChange	lfcSE	stat	pvalue	padj	tissue	gene_id	up_down
52.377	-2.12584	0.604369	-3.51746	0.000436	0.0128	spleen	Takifugu_flavidus00004	down in Vibrio harveyi treatment
2852.97	6.32841	1.10494	5.72739	1.02e-08	2.63e-06	spleen	Takifugu_flavidus00151	up in Vibrio harveyi treatment
29.2868	4.86813	1.06242	4.58212	4.6e-06	0.000407	spleen	Takifugu_flavidus00199	up in Vibrio harveyi treatment
1734.03	2.67215	0.454107	5.8844	4e-09	1.16e-06	spleen	Takifugu_flavidus00223	up in Vibrio harveyi treatment
120.764	2.31314	0.617236	3.74757	0.000179	0.00662	spleen	Takifugu_flavidus00257	up in Vibrio harveyi treatment
136.018	-3.9964	1.01738	-3.92814	8.56e-05	0.00412	spleen	Takifugu_flavidus00337	down in Vibrio harveyi treatment
676.982	-2.1176	0.637735	-3.3205	0.000899	0.0196	spleen	Takifugu_flavidus00373	down in Vibrio harveyi treatment
26.375	-6.20643	1.98565	-3.12565	0.00177	0.0298	spleen	Takifugu_flavidus00416	down in Vibrio harveyi treatment
28.9599	-8.32573	2.19289	-3.79669	0.000147	0.00587	spleen	Takifugu_flavidus00459	down in Vibrio harveyi treatment
3183.8	2.18041	0.317448	6.86858	6.48e-12	5.19e-09	spleen	Takifugu_flavidus00664	up in Vibrio harveyi treatment
3319.58	2.35305	0.754435	3.11896	0.00181	0.0302	spleen	Takifugu_flavidus00869	up in Vibrio harveyi treatment
1424.78	-2.28606	0.388377	-5.88618	3.95e-09	1.16e-06	spleen	Takifugu_flavidus00951	down in Vibrio harveyi treatment
192.911	-2.22251	0.455717	-4.87694	1.08e-06	0.000135	spleen	Takifugu_flavidus00952	down in Vibrio harveyi treatment
888.151	-3.64187	0.728702	-4.99774	5.8e-07	7.96e-05	spleen	Takifugu_flavidus01142	down in Vibrio harveyi treatment
36.4904	-2.59106	0.810929	-3.19517	0.0014	0.0259	spleen	Takifugu_flavidus01162	down in Vibrio harveyi treatment
204.03	-2.51628	0.837036	-3.00618	0.00265	0.0388	spleen	Takifugu_flavidus01263	down in Vibrio harveyi treatment
17196.6	-2.31891	0.713072	-3.252	0.00115	0.0229	spleen	Takifugu_flavidus01435	down in Vibrio harveyi treatment
3536.88	-2.30211	0.511506	-4.50065	6.77e-06	0.000565	spleen	Takifugu_flavidus01490	down in Vibrio harveyi treatment
3889.24	-2.14677	0.542422	-3.95774	7.57e-05	0.00376	spleen	Takifugu_flavidus01491	down in Vibrio harveyi treatment
1480.68	2.15546	0.465573	4.62969	3.66e-06	0.000353	spleen	Takifugu_flavidus01531	up in Vibrio harveyi treatment
97.1307	-2.29927	0.644859	-3.56554	0.000363	0.0112	spleen	Takifugu_flavidus01535	down in Vibrio harveyi treatment
75.8153	-2.53371	0.578183	-4.3822	1.17e-05	0.000859	spleen	Takifugu_flavidus01575	down in Vibrio harveyi treatment
44.8534	-3.6748	0.652331	-5.63335	1.77e-08	4.16e-06	spleen	Takifugu_flavidus01757	down in Vibrio harveyi treatment
809.691	-2.07217	0.58542	-3.53962	0.000401	0.0121	spleen	Takifugu_flavidus01834	down in Vibrio harveyi treatment
176.653	-3.77609	0.943102	-4.00391	6.23e-05	0.00328	spleen	Takifugu_flavidus01988	down in Vibrio harveyi treatment
38.7942	8.68483	1.5867	5.47353	4.41e-08	9.18e-06	spleen	Takifugu_flavidus01991	up in Vibrio harveyi treatment
97.6126	2.68159	0.899978	2.97962	0.00289	0.0411	spleen	Takifugu_flavidus01992	up in Vibrio harveyi treatment
230.422	3.1708	0.707012	4.48479	7.3e-06	0.000596	spleen	Takifugu_flavidus02030	up in Vibrio harveyi treatment
67.5336	-2.6896	0.883367	-3.04472	0.00233	0.0361	spleen	Takifugu_flavidus02079	down in Vibrio harveyi treatment
3335.78	2.71609	0.344552	7.88294	3.2e-15	6.4e-12	spleen	Takifugu_flavidus02136	up in Vibrio harveyi treatment
37.1027	-6.08374	2.00483	-3.03454	0.00241	0.0368	spleen	Takifugu_flavidus02170	down in Vibrio harveyi treatment
1791.92	2.15968	0.565453	3.81937	0.000134	0.0055	spleen	Takifugu_flavidus02225	up in Vibrio harveyi treatment
90.8918	2.75803	0.646282	4.26753	1.98e-05	0.00131	spleen	Takifugu_flavidus02254	up in Vibrio harveyi treatment
2378.63	2.31386	0.616399	3.75383	0.000174	0.00651	spleen	Takifugu_flavidus02309	up in Vibrio harveyi treatment
3363.04	2.69159	0.53983	4.98599	6.16e-07	8.3e-05	spleen	Takifugu_flavidus02335	up in Vibrio harveyi treatment
81.0835	-2.26329	0.777438	-2.91122	0.0036	0.0469	spleen	Takifugu_flavidus02354	down in Vibrio harveyi treatment
24.5438	-8.08695	2.23229	-3.62271	0.000292	0.00947	spleen	Takifugu_flavidus02484	down in Vibrio harveyi treatment
1607.7	3.38761	1.04063	3.25534	0.00113	0.0227	spleen	Takifugu_flavidus02507	up in Vibrio harveyi treatment
245.255	3.36837	0.805812	4.18009	2.91e-05	0.0018	spleen	Takifugu_flavidus02508	up in Vibrio harveyi treatment
241.795	-2.13673	0.66577	-3.20941	0.00133	0.0251	spleen	Takifugu_flavidus02542	down in Vibrio harveyi treatment
1387.92	2.07963	0.492461	4.22292	2.41e-05	0.00154	spleen	Takifugu_flavidus02760	up in Vibrio harveyi treatment
113.653	-5.63121	1.22897	-4.58207	4.6e-06	0.000407	spleen	Takifugu_flavidus02814	down in Vibrio harveyi treatment
84.3588	-2.14208	0.691641	-3.0971	0.00195	0.0319	spleen	Takifugu_flavidus02792	down in Vibrio harveyi treatment
206.665	3.72501	0.747337	4.98437	6.22e-07	8.3e-05	spleen	Takifugu_flavidus02830	up in Vibrio harveyi treatment
376.385	-2.31454	0.691376	-3.34773	0.000815	0.0187	spleen	Takifugu_flavidus02976	down in Vibrio harveyi treatment
280.11	-2.58288	0.672896	-3.83845	0.000124	0.00528	spleen	Takifugu_flavidus02995	down in Vibrio harveyi treatment
270.39	-3.01735	0.743909	-4.05608	4.99e-05	0.00278	spleen	Takifugu_flavidus03037	down in Vibrio harveyi treatment
560.91	-2.97211	0.651067	-4.56499	5e-06	0.00044	spleen	Takifugu_flavidus03038	down in Vibrio harveyi treatment
109.013	2.09898	0.716255	2.9305	0.00338	0.0452	spleen	Takifugu_flavidus03104	up in Vibrio harveyi treatment
48.4354	-2.93279	0.856924	-3.42246	0.000621	0.0159	spleen	Takifugu_flavidus03138	down in Vibrio harveyi treatment
170.786	-2.8996	0.871291	-3.32794	0.000875	0.0193	spleen	Takifugu_flavidus03161	down in Vibrio harveyi treatment
19.129	-7.72701	2.32763	-3.31969	0.000901	0.0196	spleen	Takifugu_flavidus03270	down in Vibrio harveyi treatment
5393.33	2.41553	0.563418	4.28728	1.81e-05	0.00122	spleen	Takifugu_flavidus03385	up in Vibrio harveyi treatment
125.116	-3.6055	0.96883	-3.7215	0.000198	0.00719	spleen	Takifugu_flavidus03438	down in Vibrio harveyi treatment
29.8373	-6.22998	1.46749	-4.24534	2.18e-05	0.00142	spleen	Takifugu_flavidus03535	down in Vibrio harveyi treatment
68.8391	-3.36361	0.957236	-3.51388	0.000442	0.0129	spleen	Takifugu_flavidus03517	down in Vibrio harveyi treatment
31.3118	-4.01866	1.20309	-3.34029	0.000837	0.019	spleen	Takifugu_flavidus03551	down in Vibrio harveyi treatment
12.7093	7.07481	1.63273	4.33311	1.47e-05	0.00102	spleen	Takifugu_flavidus03558	up in Vibrio harveyi treatment
139991	2.70353	0.722165	3.74365	0.000181	0.00669	spleen	Takifugu_flavidus03576	up in Vibrio harveyi treatment
227.604	4.57603	0.763631	5.99247	2.07e-09	6.82e-07	spleen	Takifugu_flavidus03578	up in Vibrio harveyi treatment
209.884	3.53383	0.589873	5.99083	2.09e-09	6.82e-07	spleen	Takifugu_flavidus03638	up in Vibrio harveyi treatment
405.293	-2.08821	0.526993	-3.9625	7.42e-05	0.00371	spleen	Takifugu_flavidus03641	down in Vibrio harveyi treatment
989.214	3.78998	1.15317	3.28658	0.00101	0.0213	spleen	Takifugu_flavidus04068	up in Vibrio harveyi treatment
64.8459	-2.29518	0.707046	-3.24615	0.00117	0.0232	spleen	Takifugu_flavidus04114	down in Vibrio harveyi treatment
92.0594	-3.62298	0.916454	-3.95326	7.71e-05	0.00378	spleen	Takifugu_flavidus04171	down in Vibrio harveyi treatment
80.7193	-2.39009	0.620398	-3.8525	0.000117	0.0051	spleen	Takifugu_flavidus04523	down in Vibrio harveyi treatment
771.011	3.1144	0.621556	5.01066	5.42e-07	7.55e-05	spleen	Takifugu_flavidus04580	up in Vibrio harveyi treatment
483.532	2.06326	0.584698	3.52876	0.000418	0.0124	spleen	Takifugu_flavidus04715	up in Vibrio harveyi treatment
86.4055	-2.28892	0.597893	-3.82831	0.000129	0.00539	spleen	Takifugu_flavidus04814	down in Vibrio harveyi treatment
633.853	2.78927	0.696908	4.00235	6.27e-05	0.00329	spleen	Takifugu_flavidus04823	up in Vibrio harveyi treatment
92.7909	3.48934	1.2148	2.87236	0.00407	0.0499	spleen	Takifugu_flavidus04824	up in Vibrio harveyi treatment
61.6743	-4.18816	1.19122	-3.51587	0.000438	0.0128	spleen	Takifugu_flavidus04884	down in Vibrio harveyi treatment
19.7316	-4.27127	1.01426	-4.21121	2.54e-05	0.00161	spleen	Takifugu_flavidus04976	down in Vibrio harveyi treatment
9051.62	4.46196	0.851679	5.23902	1.61e-07	2.78e-05	spleen	Takifugu_flavidus05093	up in Vibrio harveyi treatment
441.799	5.62362	1.28084	4.39058	1.13e-05	0.000831	spleen	Takifugu_flavidus05353	up in Vibrio harveyi treatment
317.24	-2.53956	0.747146	-3.39902	0.000676	0.0166	spleen	Takifugu_flavidus05436	down in Vibrio harveyi treatment
135.137	-2.00166	0.498772	-4.01317	5.99e-05	0.00319	spleen	Takifugu_flavidus05541	down in Vibrio harveyi treatment
52.9358	-4.78062	1.39753	-3.42076	0.000624	0.016	spleen	Takifugu_flavidus05632	down in Vibrio harveyi treatment
172.97	2.36131	0.62235	3.79418	0.000148	0.00592	spleen	Takifugu_flavidus05827	up in Vibrio harveyi treatment
86.9635	-2.96347	0.973383	-3.0445	0.00233	0.0361	spleen	Takifugu_flavidus06001	down in Vibrio harveyi treatment
291.329	-2.61617	0.819404	-3.19277	0.00141	0.0261	spleen	Takifugu_flavidus05996	down in Vibrio harveyi treatment
31.268	-2.67485	0.809591	-3.30395	0.000953	0.0203	spleen	Takifugu_flavidus06155	down in Vibrio harveyi treatment
6885.79	3.51357	0.885754	3.96675	7.29e-05	0.00367	spleen	Takifugu_flavidus06379	up in Vibrio harveyi treatment
1421.1	-3.79082	1.14794	-3.30227	0.000959	0.0204	spleen	Takifugu_flavidus06507	down in Vibrio harveyi treatment
42.3826	-2.83039	0.901976	-3.13799	0.0017	0.029	spleen	Takifugu_flavidus06529	down in Vibrio harveyi treatment
576.644	-2.65212	0.513902	-5.16075	2.46e-07	3.86e-05	spleen	Takifugu_flavidus06546	down in Vibrio harveyi treatment
455.883	-2.27497	0.483143	-4.70869	2.49e-06	0.000258	spleen	Takifugu_flavidus06547	down in Vibrio harveyi treatment
75.9075	-3.90827	1.30277	-2.99996	0.0027	0.0394	spleen	Takifugu_flavidus06732	down in Vibrio harveyi treatment
641.416	-3.55595	1.23717	-2.87427	0.00405	0.0499	spleen	Takifugu_flavidus06879	down in Vibrio harveyi treatment
418.138	2.094	0.47281	4.42884	9.47e-06	0.000719	spleen	Takifugu_flavidus07000	up in Vibrio harveyi treatment
308.392	4.24925	0.567024	7.49394	6.68e-14	9.73e-11	spleen	Takifugu_flavidus07001	up in Vibrio harveyi treatment
41.3295	-3.03069	0.943293	-3.21288	0.00131	0.0249	spleen	Takifugu_flavidus07027	down in Vibrio harveyi treatment
357.842	3.30701	0.569785	5.80396	6.48e-09	1.7e-06	spleen	Takifugu_flavidus07216	up in Vibrio harveyi treatment
295.701	-2.5401	0.782333	-3.24683	0.00117	0.0232	spleen	Takifugu_flavidus07358	down in Vibrio harveyi treatment
1979.43	-2.27011	0.327532	-6.93095	4.18e-12	3.72e-09	spleen	Takifugu_flavidus07417	down in Vibrio harveyi treatment
3721.73	4.76164	1.14478	4.15942	3.19e-05	0.00194	spleen	Takifugu_flavidus07531	up in Vibrio harveyi treatment
123.389	-3.45181	0.980693	-3.51977	0.000432	0.0127	spleen	Takifugu_flavidus07539	down in Vibrio harveyi treatment
216.526	-2.47635	0.745102	-3.32351	0.000889	0.0194	spleen	Takifugu_flavidus07553	down in Vibrio harveyi treatment
9.77028	-6.75932	2.29745	-2.94209	0.00326	0.0445	spleen	Takifugu_flavidus07580	down in Vibrio harveyi treatment
23.3185	-4.58177	1.45327	-3.15272	0.00162	0.0282	spleen	Takifugu_flavidus07628	down in Vibrio harveyi treatment
17.1199	-5.08	1.53067	-3.31882	0.000904	0.0196	spleen	Takifugu_flavidus07680	down in Vibrio harveyi treatment
167.206	-2.44765	0.832443	-2.94032	0.00328	0.0446	spleen	Takifugu_flavidus07706	down in Vibrio harveyi treatment
169.458	-2.8451	0.924403	-3.07777	0.00209	0.0334	spleen	Takifugu_flavidus07804	down in Vibrio harveyi treatment
33.7879	-8.54879	2.60591	-3.28053	0.00104	0.0215	spleen	Takifugu_flavidus07808	down in Vibrio harveyi treatment
167.748	2.34406	0.618592	3.78934	0.000151	0.006	spleen	Takifugu_flavidus07835	up in Vibrio harveyi treatment
48.2821	-4.0225	1.27387	-3.1577	0.00159	0.028	spleen	Takifugu_flavidus07950	down in Vibrio harveyi treatment
742.744	-2.02452	0.690002	-2.93408	0.00335	0.0449	spleen	Takifugu_flavidus07959	down in Vibrio harveyi treatment
409.079	-2.3691	0.638791	-3.70873	0.000208	0.00743	spleen	Takifugu_flavidus07996	down in Vibrio harveyi treatment
299.822	-2.14906	0.310573	-6.91967	4.53e-12	3.82e-09	spleen	Takifugu_flavidus08020	down in Vibrio harveyi treatment
42.0115	2.85659	0.820523	3.48143	0.000499	0.0138	spleen	Takifugu_flavidus08078	up in Vibrio harveyi treatment
167.507	-3.02859	0.789047	-3.83829	0.000124	0.00528	spleen	Takifugu_flavidus08175	down in Vibrio harveyi treatment
86.8493	3.58935	0.614694	5.83924	5.24e-09	1.47e-06	spleen	Takifugu_flavidus08436	up in Vibrio harveyi treatment
548.629	2.38443	0.592629	4.02348	5.73e-05	0.00311	spleen	Takifugu_flavidus08439	up in Vibrio harveyi treatment
132.624	-2.04124	0.603186	-3.38409	0.000714	0.0171	spleen	Takifugu_flavidus08469	down in Vibrio harveyi treatment
91.1027	-3.73991	1.1793	-3.1713	0.00152	0.0273	spleen	Takifugu_flavidus08524	down in Vibrio harveyi treatment
83.3744	-5.7223	1.36714	-4.1856	2.84e-05	0.00178	spleen	Takifugu_flavidus08543	down in Vibrio harveyi treatment
3265.48	-2.83692	0.502784	-5.64241	1.68e-08	4.01e-06	spleen	Takifugu_flavidus08588	down in Vibrio harveyi treatment
46.6804	-6.42001	1.99602	-3.21641	0.0013	0.0248	spleen	Takifugu_flavidus08703	down in Vibrio harveyi treatment
33.1257	-3.10004	0.670593	-4.62283	3.79e-06	0.000363	spleen	Takifugu_flavidus08810	down in Vibrio harveyi treatment
695.197	-2.47015	0.713264	-3.46317	0.000534	0.0144	spleen	Takifugu_flavidus08837	down in Vibrio harveyi treatment
309.684	-3.03551	0.751274	-4.04049	5.33e-05	0.00293	spleen	Takifugu_flavidus08856	down in Vibrio harveyi treatment
2937.13	-2.84529	0.547367	-5.19814	2.01e-07	3.32e-05	spleen	Takifugu_flavidus08902	down in Vibrio harveyi treatment
170.811	4.89549	1.15337	4.2445	2.19e-05	0.00142	spleen	Takifugu_flavidus09026	up in Vibrio harveyi treatment
1279.27	3.95219	1.04989	3.7644	0.000167	0.00637	spleen	Takifugu_flavidus09028	up in Vibrio harveyi treatment
187.172	-3.38086	0.743677	-4.54614	5.46e-06	0.000468	spleen	Takifugu_flavidus09124	down in Vibrio harveyi treatment
2277.3	6.1225	0.904618	6.76805	1.31e-11	9.5e-09	spleen	Takifugu_flavidus09184	up in Vibrio harveyi treatment
516.889	-3.93836	1.23985	-3.17649	0.00149	0.027	spleen	Takifugu_flavidus09210	down in Vibrio harveyi treatment
199.636	-2.40633	0.530374	-4.53703	5.71e-06	0.000486	spleen	Takifugu_flavidus09209	down in Vibrio harveyi treatment
351.845	4.7652	0.665375	7.16168	7.97e-13	7.98e-10	spleen	Takifugu_flavidus09328	up in Vibrio harveyi treatment
50.9553	-2.02342	0.661652	-3.05813	0.00223	0.0349	spleen	Takifugu_flavidus09374	down in Vibrio harveyi treatment
113.359	-2.03153	0.633851	-3.20506	0.00135	0.0253	spleen	Takifugu_flavidus09375	down in Vibrio harveyi treatment
129.896	-2.44622	0.724433	-3.37674	0.000734	0.0175	spleen	Takifugu_flavidus09391	down in Vibrio harveyi treatment
661.403	2.03565	0.631233	3.22488	0.00126	0.0243	spleen	Takifugu_flavidus09417	up in Vibrio harveyi treatment
72.4435	4.79372	1.32003	3.63153	0.000282	0.00929	spleen	Takifugu_flavidus09485	up in Vibrio harveyi treatment
73.0518	-3.33053	0.878171	-3.79258	0.000149	0.00594	spleen	Takifugu_flavidus09468	down in Vibrio harveyi treatment
6857.13	2.37843	0.479678	4.95839	7.11e-07	9.33e-05	spleen	Takifugu_flavidus09493	up in Vibrio harveyi treatment
46.1506	-3.8857	1.29786	-2.99392	0.00275	0.04	spleen	Takifugu_flavidus09564	down in Vibrio harveyi treatment
33592.5	4.02809	0.530422	7.59412	3.1e-14	5.51e-11	spleen	Takifugu_flavidus09600	up in Vibrio harveyi treatment
19.8002	-7.77695	2.20866	-3.52111	0.00043	0.0127	spleen	Takifugu_flavidus09755	down in Vibrio harveyi treatment
5006.6	2.03697	0.385004	5.29079	1.22e-07	2.14e-05	spleen	Takifugu_flavidus09768	up in Vibrio harveyi treatment
100.488	-6.02608	1.00297	-6.00823	1.88e-09	6.68e-07	spleen	Takifugu_flavidus09784	down in Vibrio harveyi treatment
33.6755	-4.84823	0.952596	-5.08949	3.59e-07	5.32e-05	spleen	Takifugu_flavidus09831	down in Vibrio harveyi treatment
49.8778	3.91972	1.17726	3.32952	0.00087	0.0193	spleen	Takifugu_flavidus09841	up in Vibrio harveyi treatment
51.2238	-4.67561	1.39461	-3.35263	0.0008	0.0186	spleen	Takifugu_flavidus09850	down in Vibrio harveyi treatment
92.2255	-2.48529	0.785633	-3.16343	0.00156	0.0277	spleen	Takifugu_flavidus09996	down in Vibrio harveyi treatment
69.0185	-2.04803	0.669352	-3.05972	0.00222	0.0348	spleen	Takifugu_flavidus10104	down in Vibrio harveyi treatment
77.9989	-2.62083	0.771313	-3.39789	0.000679	0.0166	spleen	Takifugu_flavidus10116	down in Vibrio harveyi treatment
2317.5	3.60818	0.560501	6.43742	1.22e-10	6.28e-08	spleen	Takifugu_flavidus10248	up in Vibrio harveyi treatment
5677.66	2.69657	0.423624	6.36547	1.95e-10	8.91e-08	spleen	Takifugu_flavidus10263	up in Vibrio harveyi treatment
582.624	-2.61766	0.54597	-4.79452	1.63e-06	0.000187	spleen	Takifugu_flavidus10446	down in Vibrio harveyi treatment
167.67	-5.8942	1.83647	-3.20953	0.00133	0.0251	spleen	Takifugu_flavidus10588	down in Vibrio harveyi treatment
133.8	-4.69081	1.153	-4.06834	4.73e-05	0.0027	spleen	Takifugu_flavidus10685	down in Vibrio harveyi treatment
22.697	-2.16377	0.673113	-3.21457	0.00131	0.0248	spleen	Takifugu_flavidus10788	down in Vibrio harveyi treatment
400.24	-2.2109	0.49777	-4.44161	8.93e-06	0.000688	spleen	Takifugu_flavidus10794	down in Vibrio harveyi treatment
607.883	-3.78788	1.1099	-3.41282	0.000643	0.0162	spleen	Takifugu_flavidus10888	down in Vibrio harveyi treatment
53.6808	2.98698	1.03121	2.89658	0.00377	0.0481	spleen	Takifugu_flavidus11012	up in Vibrio harveyi treatment
1620.72	-2.49172	0.607835	-4.09933	4.14e-05	0.00242	spleen	Takifugu_flavidus11033	down in Vibrio harveyi treatment
8980.88	-3.69762	1.07792	-3.43032	0.000603	0.0157	spleen	Takifugu_flavidus11134	down in Vibrio harveyi treatment
8213.18	-3.5563	1.0445	-3.40479	0.000662	0.0165	spleen	Takifugu_flavidus11135	down in Vibrio harveyi treatment
430.088	-3.58253	0.66466	-5.39002	7.05e-08	1.38e-05	spleen	Takifugu_flavidus11136	down in Vibrio harveyi treatment
835.802	2.78109	0.746354	3.72623	0.000194	0.00711	spleen	Takifugu_flavidus11272	up in Vibrio harveyi treatment
75.1198	-2.01116	0.619293	-3.24751	0.00116	0.0232	spleen	Takifugu_flavidus11459	down in Vibrio harveyi treatment
23.4127	-5.61006	1.75824	-3.19072	0.00142	0.0262	spleen	Takifugu_flavidus11640	down in Vibrio harveyi treatment
243.559	5.46227	1.05768	5.1644	2.41e-07	3.86e-05	spleen	Takifugu_flavidus11732	up in Vibrio harveyi treatment
30.9794	-8.42351	2.64103	-3.18948	0.00143	0.0262	spleen	Takifugu_flavidus11772	down in Vibrio harveyi treatment
311.331	-2.2883	0.587937	-3.89209	9.94e-05	0.00457	spleen	Takifugu_flavidus12045	down in Vibrio harveyi treatment
494.728	-2.29446	0.405379	-5.66004	1.51e-08	3.67e-06	spleen	Takifugu_flavidus12213	down in Vibrio harveyi treatment
94.6107	-2.29217	0.66169	-3.46411	0.000532	0.0143	spleen	Takifugu_flavidus12326	down in Vibrio harveyi treatment
111.402	-4.69044	1.42597	-3.2893	0.001	0.0211	spleen	Takifugu_flavidus12334	down in Vibrio harveyi treatment
14.147	4.77872	1.60756	2.97265	0.00295	0.0417	spleen	Takifugu_flavidus12445	up in Vibrio harveyi treatment
367.376	-2.52812	0.752765	-3.35845	0.000784	0.0184	spleen	Takifugu_flavidus12462	down in Vibrio harveyi treatment
49.9766	2.49223	0.573033	4.3492	1.37e-05	0.000968	spleen	Takifugu_flavidus12571	up in Vibrio harveyi treatment
47.423	-4.44034	1.30538	-3.40157	0.00067	0.0166	spleen	Takifugu_flavidus12520	down in Vibrio harveyi treatment
678.11	-3.70935	0.717562	-5.16938	2.35e-07	3.8e-05	spleen	Takifugu_flavidus12557	down in Vibrio harveyi treatment
12550.8	2.64078	0.480934	5.49093	4e-08	8.54e-06	spleen	Takifugu_flavidus12695	up in Vibrio harveyi treatment
54.292	-3.45436	1.04853	-3.29448	0.000986	0.0208	spleen	Takifugu_flavidus12774	down in Vibrio harveyi treatment
2427.61	-3.43184	0.492677	-6.96569	3.27e-12	3.08e-09	spleen	Takifugu_flavidus12989	down in Vibrio harveyi treatment
93.2545	3.19063	0.543399	5.87161	4.32e-09	1.23e-06	spleen	Takifugu_flavidus13067	up in Vibrio harveyi treatment
61.2436	-4.45111	1.14564	-3.88526	0.000102	0.00468	spleen	Takifugu_flavidus13165	down in Vibrio harveyi treatment
177.804	-2.10328	0.616606	-3.41106	0.000647	0.0163	spleen	Takifugu_flavidus13279	down in Vibrio harveyi treatment
1130.57	2.13893	0.419188	5.10254	3.35e-07	5.02e-05	spleen	Takifugu_flavidus13363	up in Vibrio harveyi treatment
183.497	-3.46718	0.36257	-9.56278	1.15e-21	9.18e-18	spleen	Takifugu_flavidus13692	down in Vibrio harveyi treatment
199.386	-2.3845	0.49905	-4.77808	1.77e-06	0.0002	spleen	Takifugu_flavidus13741	down in Vibrio harveyi treatment
241.378	-2.78618	0.886421	-3.14318	0.00167	0.0287	spleen	Takifugu_flavidus13786	down in Vibrio harveyi treatment
280.887	-3.10985	0.767172	-4.05365	5.04e-05	0.0028	spleen	Takifugu_flavidus13842	down in Vibrio harveyi treatment
43.5757	-2.77539	0.960351	-2.88997	0.00385	0.0489	spleen	Takifugu_flavidus13862	down in Vibrio harveyi treatment
227.461	3.40006	0.817288	4.16018	3.18e-05	0.00194	spleen	Takifugu_flavidus13870	up in Vibrio harveyi treatment
42.4949	-3.26991	1.0347	-3.16026	0.00158	0.028	spleen	Takifugu_flavidus14005	down in Vibrio harveyi treatment
36.4652	2.25174	0.756941	2.97479	0.00293	0.0415	spleen	Takifugu_flavidus14010	up in Vibrio harveyi treatment
2737.67	-2.03678	0.562762	-3.61925	0.000295	0.00956	spleen	Takifugu_flavidus14067	down in Vibrio harveyi treatment
30.055	-3.28524	0.974542	-3.37106	0.000749	0.0177	spleen	Takifugu_flavidus14340	down in Vibrio harveyi treatment
31.2764	-2.13851	0.655583	-3.262	0.00111	0.0224	spleen	Takifugu_flavidus14377	down in Vibrio harveyi treatment
1410.14	-2.28005	0.615256	-3.70586	0.000211	0.0075	spleen	Takifugu_flavidus14461	down in Vibrio harveyi treatment
2884.19	-2.20833	0.36835	-5.99521	2.03e-09	6.82e-07	spleen	Takifugu_flavidus14578	down in Vibrio harveyi treatment
54.4336	-4.56181	1.29069	-3.5344	0.000409	0.0122	spleen	Takifugu_flavidus14698	down in Vibrio harveyi treatment
73.1214	-3.46439	1.04447	-3.31688	0.00091	0.0197	spleen	Takifugu_flavidus14697	down in Vibrio harveyi treatment
441.331	-2.08691	0.603647	-3.45716	0.000546	0.0145	spleen	Takifugu_flavidus14707	down in Vibrio harveyi treatment
310.906	-4.46815	0.894133	-4.99719	5.82e-07	7.96e-05	spleen	Takifugu_flavidus14727	down in Vibrio harveyi treatment
114.164	-2.19248	0.391087	-5.60612	2.07e-08	4.67e-06	spleen	Takifugu_flavidus14764	down in Vibrio harveyi treatment
57.7555	-3.27292	1.1399	-2.87122	0.00409	0.05	spleen	Takifugu_flavidus14815	down in Vibrio harveyi treatment
133.242	2.14087	0.526725	4.06449	4.81e-05	0.00272	spleen	Takifugu_flavidus14899	up in Vibrio harveyi treatment
133.117	2.34829	0.573225	4.09663	4.19e-05	0.00244	spleen	Takifugu_flavidus14909	up in Vibrio harveyi treatment
102.095	-4.15813	1.2268	-3.3894	0.0007	0.0169	spleen	Takifugu_flavidus15031	down in Vibrio harveyi treatment
119.764	4.48761	0.541197	8.29201	1.11e-16	2.55e-13	spleen	Takifugu_flavidus15088	up in Vibrio harveyi treatment
298.522	2.27053	0.751471	3.02145	0.00252	0.038	spleen	Takifugu_flavidus15343	up in Vibrio harveyi treatment
141.701	2.60951	0.600471	4.34577	1.39e-05	0.000979	spleen	Takifugu_flavidus15389	up in Vibrio harveyi treatment
11.71	6.95516	1.5618	4.45331	8.46e-06	0.000667	spleen	Takifugu_flavidus15436	up in Vibrio harveyi treatment
822.815	2.25399	0.465428	4.84284	1.28e-06	0.000152	spleen	Takifugu_flavidus15526	up in Vibrio harveyi treatment
125.192	-2.84482	0.883873	-3.21858	0.00129	0.0247	spleen	Takifugu_flavidus15550	down in Vibrio harveyi treatment
69.5362	-4.01046	1.27815	-3.1377	0.0017	0.029	spleen	Takifugu_flavidus15561	down in Vibrio harveyi treatment
465.238	3.18576	0.745078	4.27573	1.91e-05	0.00128	spleen	Takifugu_flavidus15580	up in Vibrio harveyi treatment
66.5329	2.03708	0.677423	3.0071	0.00264	0.0388	spleen	Takifugu_flavidus15638	up in Vibrio harveyi treatment
35.3071	-5.89565	1.9889	-2.96428	0.00303	0.0425	spleen	Takifugu_flavidus15658	down in Vibrio harveyi treatment
433.206	-2.24701	0.611608	-3.67394	0.000239	0.00826	spleen	Takifugu_flavidus15731	down in Vibrio harveyi treatment
3600.2	2.6369	0.416765	6.32707	2.5e-10	1.11e-07	spleen	Takifugu_flavidus15763	up in Vibrio harveyi treatment
437.146	-2.74796	0.598955	-4.58792	4.48e-06	0.000405	spleen	Takifugu_flavidus15771	down in Vibrio harveyi treatment
110.083	-2.61753	0.608174	-4.30391	1.68e-05	0.00115	spleen	Takifugu_flavidus15816	down in Vibrio harveyi treatment
5197.8	-3.16301	0.976367	-3.23958	0.0012	0.0235	spleen	Takifugu_flavidus16026	down in Vibrio harveyi treatment
66.7898	2.44224	0.725846	3.36467	0.000766	0.0181	spleen	Takifugu_flavidus16128	up in Vibrio harveyi treatment
468.815	3.94093	0.540273	7.29433	3e-13	3.65e-10	spleen	Takifugu_flavidus16227	up in Vibrio harveyi treatment
25.7349	-2.82093	0.972963	-2.89932	0.00374	0.0478	spleen	Takifugu_flavidus16246	down in Vibrio harveyi treatment
333.249	-2.73234	0.838262	-3.25953	0.00112	0.0224	spleen	Takifugu_flavidus16327	down in Vibrio harveyi treatment
20.4753	-7.82528	2.25305	-3.4732	0.000514	0.0141	spleen	Takifugu_flavidus16471	down in Vibrio harveyi treatment
2058.52	2.34377	0.354818	6.60555	3.96e-11	2.54e-08	spleen	Takifugu_flavidus16721	up in Vibrio harveyi treatment
40.6753	-4.49609	1.31306	-3.42413	0.000617	0.0158	spleen	Takifugu_flavidus16780	down in Vibrio harveyi treatment
2464.43	3.12631	0.512812	6.09641	1.08e-09	4.34e-07	spleen	Takifugu_flavidus16871	up in Vibrio harveyi treatment
15.88	-7.45866	2.16746	-3.44119	0.000579	0.0153	spleen	Takifugu_flavidus16946	down in Vibrio harveyi treatment
2446.07	-2.31635	0.359097	-6.45048	1.11e-10	5.95e-08	spleen	Takifugu_flavidus17094	down in Vibrio harveyi treatment
217.303	-2.02781	0.399513	-5.0757	3.86e-07	5.62e-05	spleen	Takifugu_flavidus17185	down in Vibrio harveyi treatment
48.9204	-2.3758	0.789404	-3.00962	0.00262	0.0387	spleen	Takifugu_flavidus17292	down in Vibrio harveyi treatment
872.449	2.56735	0.577166	4.4482	8.66e-06	0.000677	spleen	Takifugu_flavidus17368	up in Vibrio harveyi treatment
95.3784	-2.55829	0.670322	-3.81652	0.000135	0.00554	spleen	Takifugu_flavidus17494	down in Vibrio harveyi treatment
14.3097	7.24549	1.51414	4.78522	1.71e-06	0.000194	spleen	Takifugu_flavidus17588	up in Vibrio harveyi treatment
63.9153	-3.04395	0.949079	-3.20727	0.00134	0.0252	spleen	Takifugu_flavidus17649	down in Vibrio harveyi treatment
81.3308	2.04573	0.620361	3.29765	0.000975	0.0206	spleen	Takifugu_flavidus17777	up in Vibrio harveyi treatment
38.6654	-6.34725	1.78064	-3.5646	0.000364	0.0112	spleen	Takifugu_flavidus17906	down in Vibrio harveyi treatment
157.15	-2.10244	0.712862	-2.94929	0.00319	0.0438	spleen	Takifugu_flavidus17963	down in Vibrio harveyi treatment
191.956	-2.06697	0.657012	-3.14601	0.00166	0.0285	spleen	Takifugu_flavidus18053	down in Vibrio harveyi treatment
3151.3	3.81618	0.785805	4.85639	1.2e-06	0.000145	spleen	Takifugu_flavidus18089	up in Vibrio harveyi treatment
352.218	-3.38292	0.736539	-4.593	4.37e-06	0.0004	spleen	Takifugu_flavidus18313	down in Vibrio harveyi treatment
226.445	3.91122	1.00056	3.90902	9.27e-05	0.00437	spleen	Takifugu_flavidus18321	up in Vibrio harveyi treatment
28.9431	-8.32499	2.2094	-3.76798	0.000165	0.00637	spleen	Takifugu_flavidus18488	down in Vibrio harveyi treatment
77.9143	-3.34693	0.728365	-4.59513	4.32e-06	0.0004	spleen	Takifugu_flavidus18527	down in Vibrio harveyi treatment
2350.01	5.07466	0.83316	6.09086	1.12e-09	4.39e-07	spleen	Takifugu_flavidus18555	up in Vibrio harveyi treatment
724.818	-2.59701	0.581874	-4.46319	8.07e-06	0.000643	spleen	Takifugu_flavidus18596	down in Vibrio harveyi treatment
302.503	6.10001	1.50198	4.06133	4.88e-05	0.00274	spleen	Takifugu_flavidus18662	up in Vibrio harveyi treatment
72.6474	-4.18757	1.33096	-3.14627	0.00165	0.0285	spleen	Takifugu_flavidus18703	down in Vibrio harveyi treatment
44.1386	-8.93356	1.76447	-5.06303	4.13e-07	5.95e-05	spleen	Takifugu_flavidus18888	down in Vibrio harveyi treatment
214.919	-2.44098	0.433541	-5.63033	1.8e-08	4.17e-06	spleen	Takifugu_flavidus18999	down in Vibrio harveyi treatment
86.398	-3.09206	0.969959	-3.18783	0.00143	0.0263	spleen	Takifugu_flavidus19068	down in Vibrio harveyi treatment
2087.31	-2.61942	0.825484	-3.17319	0.00151	0.0272	spleen	Takifugu_flavidus19094	down in Vibrio harveyi treatment
20.6071	5.07948	1.48098	3.4298	0.000604	0.0157	spleen	Takifugu_flavidus19234	up in Vibrio harveyi treatment
2331.6	-2.28896	0.595681	-3.8426	0.000122	0.00523	spleen	Takifugu_flavidus19307	down in Vibrio harveyi treatment
204.444	-8.31541	2.29511	-3.62309	0.000291	0.00947	spleen	Takifugu_flavidus19309	down in Vibrio harveyi treatment
184.944	-2.31152	0.765222	-3.02071	0.00252	0.0381	spleen	Takifugu_flavidus19488	down in Vibrio harveyi treatment
371.561	-2.4271	0.664826	-3.65073	0.000261	0.00884	spleen	Takifugu_flavidus19489	down in Vibrio harveyi treatment
2557.46	2.0537	0.585352	3.50849	0.000451	0.013	spleen	Takifugu_flavidus19692	up in Vibrio harveyi treatment
162.966	-2.15553	0.741038	-2.9088	0.00363	0.0471	spleen	Takifugu_flavidus19759	down in Vibrio harveyi treatment
3677.16	2.95954	0.483884	6.11621	9.58e-10	3.94e-07	spleen	Takifugu_flavidus19859	up in Vibrio harveyi treatment
94.1808	-3.42388	0.620387	-5.51894	3.41e-08	7.38e-06	spleen	Takifugu_flavidus20019	down in Vibrio harveyi treatment
122.618	-2.90718	0.745382	-3.90025	9.61e-05	0.00447	spleen	Takifugu_flavidus20259	down in Vibrio harveyi treatment
246.829	6.41036	2.00373	3.19922	0.00138	0.0256	spleen	Takifugu_flavidus20343	up in Vibrio harveyi treatment
38.8114	-3.49517	1.15618	-3.02303	0.0025	0.0379	spleen	Takifugu_flavidus00098	down in Vibrio harveyi treatment
61.1348	-4.32055	1.49169	-2.89641	0.00377	0.0481	spleen	Takifugu_flavidus00393	down in Vibrio harveyi treatment
27.125	5.74674	1.82122	3.15544	0.0016	0.0281	spleen	Takifugu_flavidus00787	up in Vibrio harveyi treatment
117.974	-6.66291	1.29104	-5.16091	2.46e-07	3.86e-05	spleen	Takifugu_flavidus00888	down in Vibrio harveyi treatment
2105.74	3.48488	0.380889	9.14931	5.73e-20	1.84e-16	spleen	Takifugu_flavidus01508	up in Vibrio harveyi treatment
23.6913	2.66001	0.91514	2.90667	0.00365	0.0471	spleen	Takifugu_flavidus02828	up in Vibrio harveyi treatment
40.0056	-5.05881	1.45454	-3.47794	0.000505	0.0139	spleen	Takifugu_flavidus04206	down in Vibrio harveyi treatment
40.0946	-3.08043	0.992158	-3.10478	0.0019	0.0313	spleen	Takifugu_flavidus04211	down in Vibrio harveyi treatment
9.51828	-6.7175	1.95464	-3.4367	0.000589	0.0154	spleen	Takifugu_flavidus06054	down in Vibrio harveyi treatment
41.2238	-4.57775	1.31039	-3.49342	0.000477	0.0134	spleen	Takifugu_flavidus06840	down in Vibrio harveyi treatment
9.5785	-6.72727	1.75433	-3.83467	0.000126	0.00532	spleen	Takifugu_flavidus07552	down in Vibrio harveyi treatment
11.0828	-6.9369	1.81044	-3.83162	0.000127	0.00535	spleen	Takifugu_flavidus11734	down in Vibrio harveyi treatment
16.937	-5.12836	1.66431	-3.08138	0.00206	0.0331	spleen	Takifugu_flavidus12253	down in Vibrio harveyi treatment
62.2251	5.97068	1.08953	5.48002	4.25e-08	8.96e-06	spleen	Takifugu_flavidus17156	up in Vibrio harveyi treatment
105.126	-2.21623	0.635111	-3.48952	0.000484	0.0136	spleen	Takifugu_flavidus17525	down in Vibrio harveyi treatment
12.374	-5.60592	1.55756	-3.59917	0.000319	0.0101	spleen	Takifugu_flavidus17877	down in Vibrio harveyi treatment
28.6708	-8.31126	2.21092	-3.75918	0.00017	0.00645	spleen	Takifugu_flavidus18041	down in Vibrio harveyi treatment
9.27196	-6.67904	1.90349	-3.50884	0.00045	0.013	spleen	Takifugu_flavidus18067	down in Vibrio harveyi treatment
119.345	-3.45354	0.88272	-3.91239	9.14e-05	0.00433	spleen	Takifugu_flavidus20011	down in Vibrio harveyi treatment
1698.73	2.50571	0.847909	2.95516	0.00313	0.0443	gill	Takifugu_flavidus00151	up in Vibrio harveyi treatment
31.6139	-2.04677	0.649514	-3.15123	0.00163	0.0294	gill	Takifugu_flavidus00232	down in Vibrio harveyi treatment
20.2487	-3.72176	1.21629	-3.05992	0.00221	0.0365	gill	Takifugu_flavidus00224	down in Vibrio harveyi treatment
32.0272	-3.82153	0.948055	-4.03092	5.56e-05	0.00272	gill	Takifugu_flavidus00324	down in Vibrio harveyi treatment
242.1	-3.33254	0.961516	-3.46592	0.000528	0.0138	gill	Takifugu_flavidus00341	down in Vibrio harveyi treatment
222.575	-2.17974	0.536412	-4.06357	4.83e-05	0.00244	gill	Takifugu_flavidus00681	down in Vibrio harveyi treatment
2327.85	-2.91136	0.935133	-3.11332	0.00185	0.0324	gill	Takifugu_flavidus00840	down in Vibrio harveyi treatment
1382.52	3.06743	0.882296	3.47664	0.000508	0.0134	gill	Takifugu_flavidus01341	up in Vibrio harveyi treatment
202.224	-3.37361	1.13097	-2.98292	0.00286	0.0422	gill	Takifugu_flavidus01458	down in Vibrio harveyi treatment
45.1412	-2.11013	0.713292	-2.9583	0.00309	0.0442	gill	Takifugu_flavidus01789	down in Vibrio harveyi treatment
50.2652	-2.85482	0.911267	-3.1328	0.00173	0.0308	gill	Takifugu_flavidus01777	down in Vibrio harveyi treatment
27.6054	-4.0754	1.25671	-3.24291	0.00118	0.0238	gill	Takifugu_flavidus01772	down in Vibrio harveyi treatment
16.1525	7.46441	1.40754	5.30317	1.14e-07	2.34e-05	gill	Takifugu_flavidus01878	up in Vibrio harveyi treatment
64.2332	-2.56781	0.671655	-3.82311	0.000132	0.00508	gill	Takifugu_flavidus02011	down in Vibrio harveyi treatment
1911.43	2.10962	0.716797	2.94312	0.00325	0.0455	gill	Takifugu_flavidus02335	up in Vibrio harveyi treatment
261.121	3.25173	0.84481	3.84907	0.000119	0.00471	gill	Takifugu_flavidus02427	up in Vibrio harveyi treatment
619.888	3.91431	1.07145	3.65329	0.000259	0.00821	gill	Takifugu_flavidus02760	up in Vibrio harveyi treatment
12.0122	-3.44065	1.13794	-3.02357	0.0025	0.039	gill	Takifugu_flavidus02935	down in Vibrio harveyi treatment
48.2652	-3.20556	0.680438	-4.71102	2.46e-06	0.00027	gill	Takifugu_flavidus03070	down in Vibrio harveyi treatment
1103.78	-2.586	0.865739	-2.98704	0.00282	0.0417	gill	Takifugu_flavidus03164	down in Vibrio harveyi treatment
51978.4	3.80313	0.60311	6.30586	2.87e-10	1.7e-07	gill	Takifugu_flavidus03576	up in Vibrio harveyi treatment
76.1695	3.6382	0.989986	3.67501	0.000238	0.00782	gill	Takifugu_flavidus03578	up in Vibrio harveyi treatment
138.528	3.86841	0.667834	5.79247	6.94e-09	2.53e-06	gill	Takifugu_flavidus03638	up in Vibrio harveyi treatment
54.8305	-3.33313	0.810154	-4.11419	3.89e-05	0.00205	gill	Takifugu_flavidus03642	down in Vibrio harveyi treatment
359.093	2.28181	0.491383	4.64364	3.42e-06	0.000341	gill	Takifugu_flavidus03772	up in Vibrio harveyi treatment
37.3937	-3.43635	0.823019	-4.1753	2.98e-05	0.00171	gill	Takifugu_flavidus03781	down in Vibrio harveyi treatment
463.629	5.45633	1.21695	4.48359	7.34e-06	0.000609	gill	Takifugu_flavidus04068	up in Vibrio harveyi treatment
1043.23	2.1999	0.757037	2.90593	0.00366	0.0497	gill	Takifugu_flavidus04205	up in Vibrio harveyi treatment
467.901	2.8451	0.817873	3.47865	0.000504	0.0133	gill	Takifugu_flavidus04213	up in Vibrio harveyi treatment
471.791	-3.95691	1.132	-3.49551	0.000473	0.0129	gill	Takifugu_flavidus04221	down in Vibrio harveyi treatment
67.8904	2.13523	0.660418	3.23315	0.00122	0.0243	gill	Takifugu_flavidus04293	up in Vibrio harveyi treatment
48.3469	-2.64011	0.863366	-3.05793	0.00223	0.0366	gill	Takifugu_flavidus04542	down in Vibrio harveyi treatment
1373.45	2.50584	0.580441	4.31714	1.58e-05	0.0011	gill	Takifugu_flavidus04580	up in Vibrio harveyi treatment
275.065	2.21591	0.537535	4.12236	3.75e-05	0.00199	gill	Takifugu_flavidus04700	up in Vibrio harveyi treatment
3954.27	2.48964	0.852695	2.91973	0.0035	0.0482	gill	Takifugu_flavidus04715	up in Vibrio harveyi treatment
197.126	-2.21462	0.530222	-4.17678	2.96e-05	0.00171	gill	Takifugu_flavidus05181	down in Vibrio harveyi treatment
90.5871	4.37264	1.49911	2.91682	0.00354	0.0485	gill	Takifugu_flavidus05353	up in Vibrio harveyi treatment
4951.23	2.73812	0.764312	3.58246	0.00034	0.00999	gill	Takifugu_flavidus05430	up in Vibrio harveyi treatment
3543.32	3.73419	0.893468	4.17943	2.92e-05	0.0017	gill	Takifugu_flavidus05750	up in Vibrio harveyi treatment
8200.45	3.63152	0.828846	4.38142	1.18e-05	0.000888	gill	Takifugu_flavidus05751	up in Vibrio harveyi treatment
1601.84	2.3021	0.523168	4.40032	1.08e-05	0.000825	gill	Takifugu_flavidus05835	up in Vibrio harveyi treatment
4746.75	2.68494	0.592702	4.52999	5.9e-06	0.000522	gill	Takifugu_flavidus06228	up in Vibrio harveyi treatment
5706.94	-3.17927	1.04559	-3.04066	0.00236	0.038	gill	Takifugu_flavidus06466	down in Vibrio harveyi treatment
237.9	-2.04769	0.635106	-3.22418	0.00126	0.0248	gill	Takifugu_flavidus06490	down in Vibrio harveyi treatment
62.5039	-2.54725	0.8242	-3.09057	0.002	0.0343	gill	Takifugu_flavidus07142	down in Vibrio harveyi treatment
85.3843	2.22958	0.595787	3.74223	0.000182	0.0065	gill	Takifugu_flavidus07168	up in Vibrio harveyi treatment
154.314	-2.13061	0.669534	-3.18222	0.00146	0.0274	gill	Takifugu_flavidus07252	down in Vibrio harveyi treatment
808.715	2.2635	0.660129	3.42888	0.000606	0.0151	gill	Takifugu_flavidus07257	up in Vibrio harveyi treatment
42.169	4.66057	1.01955	4.57121	4.85e-06	0.000439	gill	Takifugu_flavidus07513	up in Vibrio harveyi treatment
92.0807	-2.8727	0.778382	-3.69061	0.000224	0.00756	gill	Takifugu_flavidus07712	down in Vibrio harveyi treatment
34142.9	2.36564	0.609212	3.88311	0.000103	0.00422	gill	Takifugu_flavidus07952	up in Vibrio harveyi treatment
212.752	2.00246	0.614844	3.25685	0.00113	0.0229	gill	Takifugu_flavidus08395	up in Vibrio harveyi treatment
105.611	2.0201	0.670266	3.01388	0.00258	0.0396	gill	Takifugu_flavidus08439	up in Vibrio harveyi treatment
28.7676	4.97362	1.46379	3.39777	0.000679	0.0163	gill	Takifugu_flavidus08636	up in Vibrio harveyi treatment
28.8703	2.61974	0.826422	3.16998	0.00152	0.0281	gill	Takifugu_flavidus09001	up in Vibrio harveyi treatment
192.077	-2.09547	0.427229	-4.90479	9.35e-07	0.000121	gill	Takifugu_flavidus09124	down in Vibrio harveyi treatment
37.635	-2.02261	0.673506	-3.00311	0.00267	0.0406	gill	Takifugu_flavidus09216	down in Vibrio harveyi treatment
29.4929	2.3865	0.819043	2.91377	0.00357	0.0489	gill	Takifugu_flavidus09271	up in Vibrio harveyi treatment
346.746	2.70691	0.799204	3.387	0.000707	0.0168	gill	Takifugu_flavidus09328	up in Vibrio harveyi treatment
18144.7	3.21917	0.644485	4.99495	5.88e-07	8.23e-05	gill	Takifugu_flavidus09600	up in Vibrio harveyi treatment
43.8767	-2.53204	0.782998	-3.23377	0.00122	0.0243	gill	Takifugu_flavidus09784	down in Vibrio harveyi treatment
689.239	2.80534	0.76575	3.66352	0.000249	0.00801	gill	Takifugu_flavidus10248	up in Vibrio harveyi treatment
1221.23	3.18119	0.595463	5.34238	9.17e-08	1.93e-05	gill	Takifugu_flavidus10263	up in Vibrio harveyi treatment
101.933	-2.67424	0.741993	-3.60413	0.000313	0.0095	gill	Takifugu_flavidus10579	down in Vibrio harveyi treatment
91.8047	-2.20658	0.579137	-3.81011	0.000139	0.00529	gill	Takifugu_flavidus10794	down in Vibrio harveyi treatment
300.461	2.78319	0.823606	3.37927	0.000727	0.017	gill	Takifugu_flavidus11051	up in Vibrio harveyi treatment
385.711	4.25258	0.825258	5.15303	2.56e-07	4.27e-05	gill	Takifugu_flavidus11272	up in Vibrio harveyi treatment
1157.5	3.21112	0.836266	3.83983	0.000123	0.00483	gill	Takifugu_flavidus11732	up in Vibrio harveyi treatment
736.325	-2.14688	0.40538	-5.29596	1.18e-07	2.4e-05	gill	Takifugu_flavidus12322	down in Vibrio harveyi treatment
5596.65	2.66274	0.740505	3.59585	0.000323	0.00972	gill	Takifugu_flavidus12695	up in Vibrio harveyi treatment
2416.63	3.63221	0.866186	4.19333	2.75e-05	0.00163	gill	Takifugu_flavidus12782	up in Vibrio harveyi treatment
26.0127	4.67445	1.05468	4.4321	9.33e-06	0.000736	gill	Takifugu_flavidus12838	up in Vibrio harveyi treatment
45.9006	2.56101	0.701166	3.65251	0.00026	0.00822	gill	Takifugu_flavidus12998	up in Vibrio harveyi treatment
13.193	7.17414	2.0181	3.55491	0.000378	0.0109	gill	Takifugu_flavidus13348	up in Vibrio harveyi treatment
1045.51	2.02009	0.373282	5.41171	6.24e-08	1.44e-05	gill	Takifugu_flavidus13635	up in Vibrio harveyi treatment
33.2131	-2.5926	0.775112	-3.34481	0.000823	0.0184	gill	Takifugu_flavidus13692	down in Vibrio harveyi treatment
76.0478	-2.51882	0.775132	-3.24954	0.00116	0.0234	gill	Takifugu_flavidus13682	down in Vibrio harveyi treatment
13.1433	-4.35646	1.20784	-3.60681	0.00031	0.00942	gill	Takifugu_flavidus13942	down in Vibrio harveyi treatment
125.756	-2.33747	0.553691	-4.22162	2.43e-05	0.00152	gill	Takifugu_flavidus14085	down in Vibrio harveyi treatment
15.3939	-3.5763	1.16913	-3.05895	0.00222	0.0365	gill	Takifugu_flavidus14106	down in Vibrio harveyi treatment
128.035	2.03472	0.572918	3.5515	0.000383	0.011	gill	Takifugu_flavidus14426	up in Vibrio harveyi treatment
74.8863	2.64463	0.830145	3.18574	0.00144	0.0274	gill	Takifugu_flavidus14506	up in Vibrio harveyi treatment
2522.71	-2.31742	0.273687	-8.46739	2.51e-17	1.04e-13	gill	Takifugu_flavidus14525	down in Vibrio harveyi treatment
2726.91	2.22637	0.543018	4.09999	4.13e-05	0.00215	gill	Takifugu_flavidus14888	up in Vibrio harveyi treatment
47.8198	2.98377	0.809761	3.68475	0.000229	0.00767	gill	Takifugu_flavidus15088	up in Vibrio harveyi treatment
35.7359	2.0247	0.693117	2.92115	0.00349	0.0482	gill	Takifugu_flavidus15266	up in Vibrio harveyi treatment
1132.86	2.12776	0.579991	3.66861	0.000244	0.00796	gill	Takifugu_flavidus15459	up in Vibrio harveyi treatment
16.2485	-4.17656	1.32242	-3.15826	0.00159	0.0288	gill	Takifugu_flavidus15516	down in Vibrio harveyi treatment
319.106	3.90009	0.49862	7.82176	5.21e-15	1.24e-11	gill	Takifugu_flavidus15533	up in Vibrio harveyi treatment
169.295	-2.34587	0.566268	-4.14268	3.43e-05	0.00187	gill	Takifugu_flavidus15814	down in Vibrio harveyi treatment
206.377	-2.23958	0.593767	-3.77182	0.000162	0.00594	gill	Takifugu_flavidus15895	down in Vibrio harveyi treatment
67.0541	2.49926	0.747756	3.34235	0.000831	0.0185	gill	Takifugu_flavidus16180	up in Vibrio harveyi treatment
104.165	-2.491	0.80208	-3.10567	0.0019	0.0331	gill	Takifugu_flavidus16269	down in Vibrio harveyi treatment
136.893	-2.05907	0.613066	-3.35865	0.000783	0.0179	gill	Takifugu_flavidus16275	down in Vibrio harveyi treatment
2292.96	2.53808	0.489062	5.18969	2.11e-07	3.81e-05	gill	Takifugu_flavidus16871	up in Vibrio harveyi treatment
273.618	-2.36324	0.568146	-4.15956	3.19e-05	0.0018	gill	Takifugu_flavidus16930	down in Vibrio harveyi treatment
225.37	-2.29384	0.466302	-4.91921	8.69e-07	0.000113	gill	Takifugu_flavidus17017	down in Vibrio harveyi treatment
127.758	3.90498	1.27503	3.06265	0.00219	0.0362	gill	Takifugu_flavidus17103	up in Vibrio harveyi treatment
89.1319	-2.26365	0.432191	-5.23761	1.63e-07	3.17e-05	gill	Takifugu_flavidus17358	down in Vibrio harveyi treatment
746.838	3.80972	0.950976	4.00611	6.17e-05	0.00291	gill	Takifugu_flavidus17368	up in Vibrio harveyi treatment
155.202	-2.07346	0.703721	-2.94642	0.00321	0.0451	gill	Takifugu_flavidus17600	down in Vibrio harveyi treatment
99.9884	-2.25978	0.57155	-3.95377	7.69e-05	0.00345	gill	Takifugu_flavidus17878	down in Vibrio harveyi treatment
1409.18	3.63536	0.929481	3.91117	9.19e-05	0.00389	gill	Takifugu_flavidus18089	up in Vibrio harveyi treatment
23.7651	-2.65124	0.850418	-3.11757	0.00182	0.0321	gill	Takifugu_flavidus18332	down in Vibrio harveyi treatment
374.709	-2.55634	0.811301	-3.15091	0.00163	0.0294	gill	Takifugu_flavidus18474	down in Vibrio harveyi treatment
1235.68	2.18356	0.64544	3.38305	0.000717	0.0169	gill	Takifugu_flavidus18515	up in Vibrio harveyi treatment
1162.38	8.24733	1.50855	5.46704	4.58e-08	1.11e-05	gill	Takifugu_flavidus18555	up in Vibrio harveyi treatment
165.999	4.30562	1.34332	3.20521	0.00135	0.0261	gill	Takifugu_flavidus18662	up in Vibrio harveyi treatment
361.926	-2.49435	0.815428	-3.05894	0.00222	0.0365	gill	Takifugu_flavidus18686	down in Vibrio harveyi treatment
2059.12	6.99201	1.6157	4.32755	1.51e-05	0.00108	gill	Takifugu_flavidus18708	up in Vibrio harveyi treatment
621.678	-2.29265	0.330218	-6.94284	3.84e-12	4e-09	gill	Takifugu_flavidus19512	down in Vibrio harveyi treatment
113.306	2.227	0.486595	4.5767	4.72e-06	0.000432	gill	Takifugu_flavidus19540	up in Vibrio harveyi treatment
195.347	-2.20943	0.562199	-3.92998	8.5e-05	0.00368	gill	Takifugu_flavidus19674	down in Vibrio harveyi treatment
271.084	2.90256	0.615699	4.71426	2.43e-06	0.00027	gill	Takifugu_flavidus19983	up in Vibrio harveyi treatment
118.437	2.63582	0.802873	3.28298	0.00103	0.0217	gill	Takifugu_flavidus20173	up in Vibrio harveyi treatment
144.547	2.06323	0.533145	3.86992	0.000109	0.00442	gill	Takifugu_flavidus20195	up in Vibrio harveyi treatment
193.693	2.10527	0.419046	5.02395	5.06e-07	7.33e-05	gill	Takifugu_flavidus20295	up in Vibrio harveyi treatment
399.876	4.21475	0.957715	4.40085	1.08e-05	0.000825	gill	Takifugu_flavidus20343	up in Vibrio harveyi treatment
34.8045	5.74252	1.36064	4.22044	2.44e-05	0.00152	gill	Takifugu_flavidus02245	up in Vibrio harveyi treatment
56.6474	2.62453	0.898006	2.92262	0.00347	0.0481	gill	Takifugu_flavidus17156	up in Vibrio harveyi treatment
13.6894	3.18517	0.967313	3.2928	0.000992	0.0212	gill	Takifugu_flavidus18512	up in Vibrio harveyi treatment
40.6223	6.33828	1.40553	4.50952	6.5e-06	0.000555	gill	Takifugu_flavidus19544	up in Vibrio harveyi treatment
12.6513	7.11217	1.53692	4.62756	3.7e-06	0.000362	gill	Takifugu_flavidus19675	up in Vibrio harveyi treatment
1248.73	2.7936	0.426005	6.55766	5.47e-11	1.86e-07	Kidney	Takifugu_flavidus00425	up in poly(I:C) treatment
10.6369	-3.07872	0.90467	-3.40314	0.000666	0.045	Kidney	Takifugu_flavidus00586	down in poly(I:C) treatment
5.35405	-6.48799	1.7679	-3.66988	0.000243	0.0246	Kidney	Takifugu_flavidus00608	down in poly(I:C) treatment
392.442	-2.53122	0.350253	-7.22683	4.94e-13	4.21e-09	Kidney	Takifugu_flavidus01034	down in poly(I:C) treatment
53321.5	-2.03206	0.550104	-3.69397	0.000221	0.0234	Kidney	Takifugu_flavidus01036	down in poly(I:C) treatment
35.7522	21.4621	3.43516	6.24778	4.16e-10	1.01e-06	Kidney	Takifugu_flavidus01237	up in poly(I:C) treatment
54.4465	-2.15017	0.417991	-5.14406	2.69e-07	0.000241	Kidney	Takifugu_flavidus02001	down in poly(I:C) treatment
56.9693	-2.15731	0.615432	-3.50535	0.000456	0.0361	Kidney	Takifugu_flavidus02289	down in poly(I:C) treatment
77.0713	2.04605	0.527359	3.8798	0.000105	0.0158	Kidney	Takifugu_flavidus02432	up in poly(I:C) treatment
27.2465	7.73559	2.12434	3.64141	0.000271	0.0259	Kidney	Takifugu_flavidus02624	up in poly(I:C) treatment
17.7039	4.18669	1.12282	3.72872	0.000192	0.0217	Kidney	Takifugu_flavidus02693	up in poly(I:C) treatment
1465.68	2.23626	0.61572	3.63195	0.000281	0.0266	Kidney	Takifugu_flavidus02941	up in poly(I:C) treatment
2047.67	-2.15852	0.575055	-3.75358	0.000174	0.0207	Kidney	Takifugu_flavidus03089	down in poly(I:C) treatment
287.017	3.47119	0.80576	4.30797	1.65e-05	0.00511	Kidney	Takifugu_flavidus03355	up in poly(I:C) treatment
120.892	-2.43622	0.632911	-3.84923	0.000118	0.0169	Kidney	Takifugu_flavidus04250	down in poly(I:C) treatment
44.2445	6.64924	1.94848	3.41252	0.000644	0.0444	Kidney	Takifugu_flavidus04517	up in poly(I:C) treatment
30.2377	7.88542	1.83061	4.30754	1.65e-05	0.00511	Kidney	Takifugu_flavidus04519	up in poly(I:C) treatment
528.506	-2.36512	0.404573	-5.84597	5.04e-09	8.58e-06	Kidney	Takifugu_flavidus04806	down in poly(I:C) treatment
1764.94	-2.86945	0.462199	-6.20826	5.36e-10	1.14e-06	Kidney	Takifugu_flavidus05093	down in poly(I:C) treatment
81211.7	-2.43034	0.544322	-4.46489	8.01e-06	0.00317	Kidney	Takifugu_flavidus05114	down in poly(I:C) treatment
425.114	-2.34109	0.636172	-3.67996	0.000233	0.0242	Kidney	Takifugu_flavidus05307	down in poly(I:C) treatment
124.218	4.29614	1.06943	4.01723	5.89e-05	0.0113	Kidney	Takifugu_flavidus05530	up in poly(I:C) treatment
49.8837	-2.5286	0.683552	-3.69921	0.000216	0.0233	Kidney	Takifugu_flavidus06047	down in poly(I:C) treatment
55.2535	-2.96322	0.703148	-4.21422	2.51e-05	0.00637	Kidney	Takifugu_flavidus06087	down in poly(I:C) treatment
43.1599	-4.16532	0.972159	-4.2846	1.83e-05	0.00528	Kidney	Takifugu_flavidus06088	down in poly(I:C) treatment
48.1335	-2.38834	0.586906	-4.06938	4.71e-05	0.00991	Kidney	Takifugu_flavidus06292	down in poly(I:C) treatment
341.805	-2.20137	0.616876	-3.56858	0.000359	0.0311	Kidney	Takifugu_flavidus06647	down in poly(I:C) treatment
69.0079	-2.00997	0.543891	-3.69554	0.000219	0.0234	Kidney	Takifugu_flavidus09291	down in poly(I:C) treatment
194.626	3.08389	0.887849	3.47344	0.000514	0.0387	Kidney	Takifugu_flavidus09427	up in poly(I:C) treatment
175.15	-2.26086	0.662243	-3.41395	0.00064	0.0443	Kidney	Takifugu_flavidus10005	down in poly(I:C) treatment
583.336	-2.94593	0.806544	-3.65253	0.00026	0.0256	Kidney	Takifugu_flavidus10143	down in poly(I:C) treatment
169.175	2.25853	0.53645	4.21014	2.55e-05	0.00639	Kidney	Takifugu_flavidus10536	up in poly(I:C) treatment
3831.93	-2.31999	0.512297	-4.52859	5.94e-06	0.00266	Kidney	Takifugu_flavidus11123	down in poly(I:C) treatment
222.194	-2.93173	0.556467	-5.26847	1.38e-07	0.00013	Kidney	Takifugu_flavidus11893	down in poly(I:C) treatment
1259.29	-2.64632	0.684636	-3.8653	0.000111	0.0163	Kidney	Takifugu_flavidus12576	down in poly(I:C) treatment
10.7005	-5.66251	1.54546	-3.66396	0.000248	0.0249	Kidney	Takifugu_flavidus12775	down in poly(I:C) treatment
153.48	-2.49252	0.629116	-3.96194	7.43e-05	0.0128	Kidney	Takifugu_flavidus14010	down in poly(I:C) treatment
35.0423	-2.16252	0.588829	-3.67257	0.00024	0.0245	Kidney	Takifugu_flavidus14675	down in poly(I:C) treatment
34.4629	-3.88595	1.11158	-3.49587	0.000473	0.0371	Kidney	Takifugu_flavidus15976	down in poly(I:C) treatment
47.0303	-2.12279	0.56967	-3.72635	0.000194	0.0218	Kidney	Takifugu_flavidus16270	down in poly(I:C) treatment
10645.5	2.88058	0.640472	4.49759	6.87e-06	0.00293	Kidney	Takifugu_flavidus16460	up in poly(I:C) treatment
26.0699	7.67131	1.92388	3.98741	6.68e-05	0.0122	Kidney	Takifugu_flavidus16606	up in poly(I:C) treatment
526.745	-2.18672	0.448437	-4.87632	1.08e-06	0.000635	Kidney	Takifugu_flavidus16760	down in poly(I:C) treatment
4091.74	-2.0928	0.485392	-4.31158	1.62e-05	0.00511	Kidney	Takifugu_flavidus16943	down in poly(I:C) treatment
75.7219	-2.45774	0.61231	-4.01388	5.97e-05	0.0113	Kidney	Takifugu_flavidus17172	down in poly(I:C) treatment
7.67346	5.90486	1.5971	3.69725	0.000218	0.0233	Kidney	Takifugu_flavidus17736	up in poly(I:C) treatment
30.991	-6.24176	1.54507	-4.03978	5.35e-05	0.0105	Kidney	Takifugu_flavidus17782	down in poly(I:C) treatment
41.6708	8.34868	1.74662	4.77991	1.75e-06	0.000964	Kidney	Takifugu_flavidus18778	up in poly(I:C) treatment
44.3251	4.04389	1.07301	3.76872	0.000164	0.0197	Kidney	Takifugu_flavidus19047	up in poly(I:C) treatment
18.0855	7.14616	1.707	4.18639	2.83e-05	0.0066	Kidney	Takifugu_flavidus20318	up in poly(I:C) treatment
373.323	2.02721	0.561366	3.61121	0.000305	0.0282	Kidney	Takifugu_flavidus20346	up in poly(I:C) treatment
41.9282	3.8693	0.79552	4.86386	1.15e-06	0.000654	Kidney	Takifugu_flavidus01339	up in poly(I:C) treatment
19.5614	3.39076	0.875006	3.87513	0.000107	0.0158	Kidney	Takifugu_flavidus01961	up in poly(I:C) treatment
201.307	-2.04686	0.577661	-3.54335	0.000395	0.0328	Kidney	Takifugu_flavidus02008	down in poly(I:C) treatment
29.2665	-8.93768	1.58801	-5.62822	1.82e-08	2.58e-05	Kidney	Takifugu_flavidus02155	down in poly(I:C) treatment
66.756	-2.16922	0.504414	-4.30047	1.7e-05	0.00511	Kidney	Takifugu_flavidus04671	down in poly(I:C) treatment
20.8141	4.48866	0.892159	5.03123	4.87e-07	0.000361	Kidney	Takifugu_flavidus05377	up in poly(I:C) treatment
97.6732	-3.06743	0.70806	-4.33216	1.48e-05	0.00503	Kidney	Takifugu_flavidus08117	down in poly(I:C) treatment
410.253	-4.04173	0.735824	-5.4928	3.96e-08	4.81e-05	Kidney	Takifugu_flavidus11406	down in poly(I:C) treatment
301.505	-2.13132	0.385976	-5.52189	3.35e-08	4.39e-05	Kidney	Takifugu_flavidus11996	down in poly(I:C) treatment
80.7001	9.30247	2.31931	4.01088	6.05e-05	0.0113	Kidney	Takifugu_flavidus12220	up in poly(I:C) treatment
7.22538	-6.92121	1.75346	-3.94716	7.91e-05	0.0132	Kidney	Takifugu_flavidus12229	down in poly(I:C) treatment
10.7536	6.397	1.85494	3.44863	0.000563	0.041	Kidney	Takifugu_flavidus13158	up in poly(I:C) treatment
39.5307	2.29435	0.683038	3.35904	0.000782	0.0493	Kidney	Takifugu_flavidus13372	up in poly(I:C) treatment
157.186	-2.51001	0.584518	-4.29415	1.75e-05	0.00515	Kidney	Takifugu_flavidus13530	down in poly(I:C) treatment
8.73884	-7.19363	1.71891	-4.185	2.85e-05	0.0066	Kidney	Takifugu_flavidus14275	down in poly(I:C) treatment
42.8408	3.76734	0.760332	4.95486	7.24e-07	0.000474	Kidney	Takifugu_flavidus16161	up in poly(I:C) treatment
57.2523	-2.2247	0.53416	-4.16485	3.12e-05	0.00689	Kidney	Takifugu_flavidus20072	down in poly(I:C) treatment
97.7897	3.27224	0.844435	3.87507	0.000107	0.0158	Kidney	Takifugu_flavidus20114	up in poly(I:C) treatment
