# Supplementary material for: Construction of the graph genomes of Takifugu provides novel insights into the genomic mechanisms of population structure and migratory traits
Source: BMC Biol. 2025 Jul 1;23:195. doi: 10.1186/s12915-025-02296-7 (PMC12220038; doi:10.1186/s12915-025-02296-7)
Supplement: Supplementary file 7 — Additional file 7: Table 6. An overview of the Takifugu genome assembly and sequencing information. [file 12915_2025_2296_MOESM7_ESM.xlsx]

## Sheet: des.keggfile.enricher.filter
Additional file 5: Table 4. Results of the KEGG enrichment analysis of immune-related DEGs.
ID	Description	GeneRatio	BgRatio	pvalue	p.adjust	qvalue	geneID	Count
tru04512	ECM-receptor interaction	12/142	110/6207	6.65032e-06	0.00062513	0.000588028	Takifugu_flavidus00373/Takifugu_flavidus01142/Takifugu_flavidus01490/Takifugu_flavidus01491/Takifugu_flavidus02170/Takifugu_flavidus07628/Takifugu_flavidus10888/Takifugu_flavidus13842/Takifugu_flavidus14067/Takifugu_flavidus18703/Takifugu_flavidus18888/Takifugu_flavidus07252	12
tru00100	Steroid biosynthesis	4/142	20/6207	0.000956429	0.0449522	0.0422842	Takifugu_flavidus04293/Takifugu_flavidus05835/Takifugu_flavidus13635/Takifugu_flavidus02289	4
