# Supplementary material for: Construction of the graph genomes of Takifugu provides novel insights into the genomic mechanisms of population structure and migratory traits
Source: BMC Biol. 2025 Jul 1;23:195. doi: 10.1186/s12915-025-02296-7 (PMC12220038; doi:10.1186/s12915-025-02296-7)
Supplement: Supplementary file 8 — Additional file 8: Table 7. Resequencing information of the 160 samples analyzed in this study. [file 12915_2025_2296_MOESM8_ESM.xlsx]

## Sheet: most.variant
Additional file 6: Table 5. Variation information of the immune-related DEGs enriched in the ECM-receptor interaction pathway
Gene ID	SRR12009742	SRR12009743	SRR12009744	SRR12009745	SRR12009746	SRR12009747	SRR12009748	SRR12009749	SRR12009750	SRR12009751	SRR12009752	SRR12009753	SRR12009754	SRR12009755	SRR12009756	SRR12009757	SRR12009758	SRR12009759	SRR12009760	SRR12009761	SRR12009762	SRR12009763	SRR12009764	SRR12009765	SRR12009766	SRR12009767	SRR12009768	SRR12009769	SRR12009770	SRR12009771	SRR12009772	SRR12009773	SRR12009774	SRR12009775	SRR12009776	SRR12009777	SRR12009778	SRR12009779	SRR12009780	SRR12009781	SRR12009782	SRR12009783	SRR12009784	SRR12009785	SRR12009786	SRR12009787	SRR12009788	SRR12009789	SRR12009790
Takifugu_flavidus01490	splice_region_variant	intron_variant	splice_region_variant	splice_region_variant	intron_variant	splice_region_variant	splice_region_variant	splice_region_variant	splice_region_variant	splice_region_variant	splice_region_variant	splice_region_variant	splice_region_variant	splice_region_variant	splice_region_variant	splice_region_variant	splice_region_variant	splice_region_variant	splice_region_variant	splice_region_variant	splice_donor_variant	splice_donor_variant	splice_donor_variant	splice_donor_variant	splice_donor_variant	splice_donor_variant	splice_region_variant	splice_donor_variant	splice_donor_variant	splice_donor_variant	splice_donor_variant	splice_region_variant	splice_region_variant	splice_region_variant	splice_region_variant	splice_region_variant	splice_region_variant	intron_variant	splice_region_variant	splice_region_variant	splice_region_variant	splice_region_variant	splice_region_variant	splice_region_variant	splice_region_variant	splice_region_variant	splice_region_variant	splice_region_variant	intron_variant
Takifugu_flavidus18703	intron_variant	intron_variant	intron_variant	intron_variant	intron_variant	intron_variant	intron_variant	intron_variant	intron_variant	intron_variant	intron_variant	intron_variant	intron_variant	splice_region_variant	splice_region_variant	intron_variant	splice_region_variant	splice_region_variant	splice_region_variant	splice_region_variant	splice_region_variant	splice_region_variant	splice_region_variant	splice_region_variant	splice_region_variant	splice_region_variant	intron_variant	splice_region_variant	splice_region_variant	splice_region_variant	splice_region_variant	splice_region_variant	splice_region_variant	splice_region_variant	splice_region_variant	splice_region_variant	splice_region_variant	intron_variant	splice_region_variant	splice_region_variant	splice_region_variant	splice_region_variant	splice_region_variant	intron_variant	intron_variant	intron_variant	intron_variant	splice_region_variant	intron_variant
Takifugu_flavidus07252	intron_variant	splice_region_variant	intron_variant	intron_variant	intron_variant	intron_variant	intron_variant	intron_variant	intron_variant	intron_variant	intron_variant	intron_variant	intron_variant	splice_region_variant	intron_variant	intron_variant	intron_variant	intron_variant	intron_variant	intron_variant	intron_variant	splice_region_variant	splice_region_variant	splice_region_variant	splice_region_variant	splice_region_variant	intron_variant	splice_region_variant	intron_variant	splice_region_variant	splice_region_variant	splice_region_variant	splice_region_variant	splice_region_variant	splice_region_variant	splice_region_variant	splice_region_variant	intron_variant	splice_region_variant	splice_region_variant	splice_region_variant	splice_region_variant	splice_region_variant	splice_region_variant	splice_region_variant	splice_region_variant	splice_region_variant	splice_region_variant	splice_region_variant
Takifugu_flavidus14067	intron_variant	intron_variant	splice_region_variant	splice_region_variant	intron_variant	splice_region_variant	splice_region_variant	splice_region_variant	splice_region_variant	splice_region_variant	splice_region_variant	splice_region_variant	splice_region_variant	splice_region_variant	splice_region_variant	intron_variant	splice_region_variant	splice_region_variant	splice_region_variant	splice_region_variant	splice_region_variant	splice_region_variant	splice_region_variant	splice_region_variant	splice_region_variant	splice_region_variant	intron_variant	splice_region_variant	splice_region_variant	splice_region_variant	splice_region_variant	splice_region_variant	splice_region_variant	splice_region_variant	splice_region_variant	splice_region_variant	splice_region_variant	intron_variant	splice_region_variant	splice_region_variant	splice_region_variant	splice_region_variant	splice_region_variant	splice_region_variant	splice_region_variant	splice_region_variant	splice_region_variant	splice_region_variant	splice_region_variant
Takifugu_flavidus13842	splice_region_variant	splice_region_variant	splice_region_variant	splice_region_variant	intron_variant	splice_region_variant	splice_region_variant	splice_region_variant	splice_region_variant	splice_region_variant	splice_region_variant	splice_region_variant	splice_region_variant	splice_region_variant	splice_region_variant	intron_variant	splice_region_variant	splice_region_variant	splice_region_variant	splice_region_variant	splice_region_variant	splice_region_variant	splice_region_variant	splice_region_variant	splice_region_variant	splice_region_variant	splice_region_variant	splice_region_variant	splice_region_variant	splice_region_variant	splice_region_variant	splice_region_variant	splice_region_variant	splice_region_variant	splice_region_variant	splice_region_variant	splice_region_variant	splice_region_variant	splice_region_variant	splice_region_variant	splice_region_variant	splice_region_variant	splice_region_variant	splice_region_variant	splice_region_variant	splice_region_variant	splice_region_variant	splice_region_variant	intron_variant
Takifugu_flavidus10888	intron_variant	intron_variant	splice_region_variant	splice_region_variant	intron_variant	splice_region_variant	splice_region_variant	splice_region_variant	splice_region_variant	splice_region_variant	splice_region_variant	splice_region_variant	splice_region_variant	splice_region_variant	splice_region_variant	intron_variant	splice_region_variant	splice_region_variant	splice_region_variant	splice_region_variant	intron_variant	splice_region_variant	splice_region_variant	splice_region_variant	intron_variant	splice_region_variant	intron_variant	splice_region_variant	splice_region_variant	intron_variant	splice_region_variant	splice_region_variant	splice_region_variant	intron_variant	intron_variant	splice_region_variant	splice_region_variant	splice_region_variant	intron_variant	splice_region_variant	intron_variant	intron_variant	splice_region_variant	intron_variant	intron_variant	intron_variant	intron_variant	splice_region_variant	intron_variant
Takifugu_flavidus01142	splice_region_variant	splice_region_variant	splice_region_variant	splice_region_variant	splice_region_variant	splice_region_variant	splice_region_variant	splice_region_variant	splice_region_variant	splice_region_variant	splice_region_variant	splice_region_variant	splice_region_variant	splice_region_variant	splice_region_variant	splice_region_variant	splice_region_variant	splice_region_variant	splice_region_variant	splice_region_variant	splice_region_variant	splice_region_variant	splice_region_variant	splice_region_variant	splice_region_variant	splice_region_variant	splice_region_variant	splice_region_variant	splice_region_variant	splice_region_variant	splice_region_variant	splice_region_variant	splice_region_variant	splice_region_variant	splice_region_variant	splice_region_variant	splice_region_variant	splice_region_variant	splice_region_variant	splice_region_variant	splice_region_variant	splice_region_variant	splice_region_variant	splice_region_variant	splice_region_variant	splice_region_variant	splice_region_variant	splice_region_variant	splice_region_variant
Takifugu_flavidus02170	splice_region_variant	intron_variant	intron_variant	intron_variant	splice_region_variant	intron_variant	intron_variant	intron_variant	intron_variant	intron_variant	intron_variant	intron_variant	intron_variant	splice_region_variant	splice_region_variant	intron_variant	splice_region_variant	splice_region_variant	splice_region_variant	splice_region_variant	splice_region_variant	splice_region_variant	splice_region_variant	splice_region_variant	splice_region_variant	splice_region_variant	splice_region_variant	splice_region_variant	splice_region_variant	splice_region_variant	splice_region_variant	splice_region_variant	splice_region_variant	splice_region_variant	splice_region_variant	splice_region_variant	splice_region_variant	splice_region_variant	splice_region_variant	splice_region_variant	splice_region_variant	splice_region_variant	splice_region_variant	splice_region_variant	splice_region_variant	splice_region_variant	splice_region_variant	splice_region_variant	intron_variant
Takifugu_flavidus18888	splice_region_variant	splice_region_variant	splice_region_variant	splice_region_variant	splice_region_variant	splice_region_variant	splice_region_variant	splice_region_variant	splice_region_variant	splice_region_variant	splice_region_variant	splice_region_variant	splice_region_variant	splice_region_variant	splice_region_variant	splice_region_variant	splice_region_variant	splice_region_variant	splice_region_variant	splice_region_variant	splice_region_variant	splice_region_variant	splice_region_variant	splice_region_variant	splice_region_variant	splice_region_variant	splice_region_variant	splice_region_variant	splice_region_variant	splice_region_variant	splice_region_variant	splice_region_variant	splice_region_variant	splice_region_variant	splice_region_variant	splice_region_variant	splice_region_variant	splice_region_variant	splice_region_variant	splice_region_variant	splice_region_variant	splice_region_variant	splice_region_variant	splice_region_variant	splice_region_variant	splice_region_variant	splice_region_variant	splice_region_variant	splice_region_variant
Takifugu_flavidus07628	splice_region_variant	splice_region_variant	intron_variant	intron_variant	splice_region_variant	intron_variant	intron_variant	intron_variant	intron_variant	intron_variant	intron_variant	intron_variant	intron_variant	intron_variant	intron_variant	splice_region_variant	intron_variant	intron_variant	intron_variant	intron_variant	intron_variant	intron_variant	intron_variant	intron_variant	intron_variant	intron_variant	splice_region_variant	intron_variant	intron_variant	intron_variant	intron_variant	intron_variant	intron_variant	intron_variant	intron_variant	intron_variant	intron_variant	splice_region_variant	intron_variant	intron_variant	intron_variant	intron_variant	intron_variant	splice_region_variant	splice_region_variant	splice_region_variant	splice_region_variant	intron_variant	splice_region_variant
Takifugu_flavidus00373	splice_acceptor_variant	splice_region_variant	splice_acceptor_variant	splice_acceptor_variant	splice_region_variant	splice_region_variant	splice_region_variant	splice_region_variant	splice_acceptor_variant	splice_acceptor_variant	splice_region_variant	splice_acceptor_variant	splice_acceptor_variant	splice_region_variant	splice_acceptor_variant	splice_donor_variant	splice_region_variant	splice_region_variant	splice_region_variant	splice_donor_variant	splice_donor_variant	splice_region_variant	splice_donor_variant	splice_donor_variant	splice_acceptor_variant	splice_acceptor_variant	splice_region_variant	splice_region_variant	splice_donor_variant	splice_region_variant	splice_region_variant	splice_donor_variant	splice_acceptor_variant	splice_region_variant	splice_region_variant	splice_acceptor_variant	splice_acceptor_variant	intron_variant	splice_region_variant	splice_region_variant	splice_region_variant	splice_region_variant	splice_acceptor_variant	splice_acceptor_variant	splice_region_variant	splice_region_variant	splice_region_variant	splice_region_variant	splice_acceptor_variant
Takifugu_flavidus01491	intron_variant	splice_region_variant	intron_variant	intron_variant	intron_variant	intron_variant	intron_variant	intron_variant	intron_variant	intron_variant	intron_variant	intron_variant	intron_variant	splice_region_variant	intron_variant	splice_region_variant	splice_region_variant	intron_variant	intron_variant	intron_variant	intron_variant	intron_variant	intron_variant	intron_variant	intron_variant	intron_variant	splice_region_variant	intron_variant	intron_variant	intron_variant	intron_variant	intron_variant	intron_variant	splice_region_variant	splice_region_variant	splice_region_variant	splice_region_variant	splice_region_variant	splice_region_variant	splice_region_variant	splice_region_variant	intron_variant	splice_region_variant	intron_variant	intron_variant	splice_region_variant	splice_region_variant	intron_variant	intron_variant
[truncated: 111 more columns]
