# Supplementary material for: Construction of the graph genomes of Takifugu provides novel insights into the genomic mechanisms of population structure and migratory traits
Source: BMC Biol. 2025 Jul 1;23:195. doi: 10.1186/s12915-025-02296-7 (PMC12220038; doi:10.1186/s12915-025-02296-7)
Supplement: Supplementary file 9 — Additional file 9: Table 8. Results of the BUSCO evaluation of the six reassembled and corrected Takifugu genomes. [file 12915_2025_2296_MOESM9_ESM.xlsx]

## Sheet: Sheet1
Additional file 7: Table 6. An overview of the Takifugu genome assembly and sequencing information.
Taxon	GenBank assembly	SRA	Assembly level	Submitter
Takifugu_rubripes	GCA_901000725.3	/	Chromosome	Wellcome Sanger Institute
Takifugu ocellatus	GCA_027382335.1	/	Contig	Xiamen University
Takifugu flavidus	GCA_003711565.2	/	Chromosome	Frasergen bioinfomatics
Takifugu bimaculatus	GCA_004026145.2	/	Chromosome	College of Ocean and Earth Sciences, Xiamen University
Takifugu obscurus	/	SRR7081561	WGS(PacBio)	Korea Polar Research Institute
Takifugu snyderi	/	DRR377374	WGS(NANOPORE)	University of Tokyo - Graduate School of Agricultural and Life Sciences (UT-GALS)
Takifugu niphobles	/	DRR326968	WGS(PACBIO)	University of Tokyo - Graduate School of Agricultural and Life Sciences (UT-GALS)
