# Supplementary material for: Construction of the graph genomes of Takifugu provides novel insights into the genomic mechanisms of population structure and migratory traits
Source: BMC Biol. 2025 Jul 1;23:195. doi: 10.1186/s12915-025-02296-7 (PMC12220038; doi:10.1186/s12915-025-02296-7)
Supplement: Supplementary file 10 — Additional file 10: Table 9. The RNA-seq data used for gene structure annotation in this study. [file 12915_2025_2296_MOESM10_ESM.xlsx]

## Sheet: Sheet 1
Additional file 8: Table 7. Resequencing information of the 160 samples analyzed in this study.
Sample Accession	Experiment Accession	Experiment Title	Organism Name	Instrument	Submitter	Study Accession	Study Title	Total Size Mb	Total RUNs	Total Spots	Total Bases	Library Name	Library Strategy	Library Source	Library Selection	BioProject	Run	BioSample
SRS4375009	SRX5386526	B05	Takifugu bimaculatus	HiSeq X Ten	CAFS	SRP186117	There are five species in this project, including T.rubripes, T.flavidus, T.bimaculatus, T.niphobles, and T.obscurus.	1372.77	1	14760810	4428243000	B05	WGS	GENOMIC	RANDOM	PRJNA522329	SRR8586068	SAMN10928544
SRS4375010	SRX5386525	F08	Takifugu flavidus	HiSeq X Ten	CAFS	SRP186117	There are five species in this project, including T.rubripes, T.flavidus, T.bimaculatus, T.niphobles, and T.obscurus.	1213.11	1	13602613	4080783900	F08	WGS	GENOMIC	RANDOM	PRJNA522329	SRR8586069	SAMN10928549
SRS4375011	SRX5386527	B07	Takifugu bimaculatus	HiSeq X Ten	CAFS	SRP186117	There are five species in this project, including T.rubripes, T.flavidus, T.bimaculatus, T.niphobles, and T.obscurus.	1269.27	1	13568862	4070658600	B07	WGS	GENOMIC	RANDOM	PRJNA522329	SRR8586067	SAMN10928545
SRS4375012	SRX5386529	B09	Takifugu bimaculatus	HiSeq X Ten	CAFS	SRP186117	There are five species in this project, including T.rubripes, T.flavidus, T.bimaculatus, T.niphobles, and T.obscurus.	1662.26	1	19046176	5713852800	B09	WGS	GENOMIC	RANDOM	PRJNA522329	SRR8586065	SAMN10928547
SRS4375013	SRX5386528	B08	Takifugu bimaculatus	HiSeq X Ten	CAFS	SRP186117	There are five species in this project, including T.rubripes, T.flavidus, T.bimaculatus, T.niphobles, and T.obscurus.	1647.63	1	18943853	5683155900	B08	WGS	GENOMIC	RANDOM	PRJNA522329	SRR8586066	SAMN10928546
SRS4375014	SRX5386530	B01	Takifugu bimaculatus	HiSeq X Ten	CAFS	SRP186117	There are five species in this project, including T.rubripes, T.flavidus, T.bimaculatus, T.niphobles, and T.obscurus.	1865.07	1	21588503	6476550900	B01	WGS	GENOMIC	RANDOM	PRJNA522329	SRR8586064	SAMN10928540
SRS4375015	SRX5386531	B02	Takifugu bimaculatus	HiSeq X Ten	CAFS	SRP186117	There are five species in this project, including T.rubripes, T.flavidus, T.bimaculatus, T.niphobles, and T.obscurus.	1392.14	1	14932931	4479879300	B02	WGS	GENOMIC	RANDOM	PRJNA522329	SRR8586063	SAMN10928541
SRS4375016	SRX5386532	B03	Takifugu bimaculatus	HiSeq X Ten	CAFS	SRP186117	There are five species in this project, including T.rubripes, T.flavidus, T.bimaculatus, T.niphobles, and T.obscurus.	1543.92	1	16504625	4951387500	B03	WGS	GENOMIC	RANDOM	PRJNA522329	SRR8586062	SAMN10928542
SRS4375017	SRX5386533	B04	Takifugu bimaculatus	HiSeq X Ten	CAFS	SRP186117	There are five species in this project, including T.rubripes, T.flavidus, T.bimaculatus, T.niphobles, and T.obscurus.	1213.22	1	13653286	4095985800	B04	WGS	GENOMIC	RANDOM	PRJNA522329	SRR8586061	SAMN10928543
SRS4375018	SRX5386535	N23	Takifugu alboplumbeus	HiSeq X Ten	CAFS	SRP186117	There are five species in this project, including T.rubripes, T.flavidus, T.bimaculatus, T.niphobles, and T.obscurus.	1346.42	1	15300416	4590124800	N23	WGS	GENOMIC	RANDOM	PRJNA522329	SRR8586059	SAMN10928568
SRS4375019	SRX5386536	N15	Takifugu alboplumbeus	HiSeq X Ten	CAFS	SRP186117	There are five species in this project, including T.rubripes, T.flavidus, T.bimaculatus, T.niphobles, and T.obscurus.	1461.64	1	16673405	5002021500	N15	WGS	GENOMIC	RANDOM	PRJNA522329	SRR8586058	SAMN10928563
SRS4375020	SRX5386534	N24	Takifugu alboplumbeus	HiSeq X Ten	CAFS	SRP186117	There are five species in this project, including T.rubripes, T.flavidus, T.bimaculatus, T.niphobles, and T.obscurus.	1425.96	1	15908614	4772584200	N24	WGS	GENOMIC	RANDOM	PRJNA522329	SRR8586060	SAMN10928569
SRS4375021	SRX5386537	N13	Takifugu alboplumbeus	HiSeq X Ten	CAFS	SRP186117	There are five species in this project, including T.rubripes, T.flavidus, T.bimaculatus, T.niphobles, and T.obscurus.	1462.26	1	16782280	5034684000	N13	WGS	GENOMIC	RANDOM	PRJNA522329	SRR8586057	SAMN10928562
SRS4375022	SRX5386538	N09	Takifugu alboplumbeus	HiSeq X Ten	CAFS	SRP186117	There are five species in this project, including T.rubripes, T.flavidus, T.bimaculatus, T.niphobles, and T.obscurus.	1507.73	1	17363404	5209021200	N09	WGS	GENOMIC	RANDOM	PRJNA522329	SRR8586056	SAMN10928561
SRS4375023	SRX5386540	N22	Takifugu alboplumbeus	HiSeq X Ten	CAFS	SRP186117	There are five species in this project, including T.rubripes, T.flavidus, T.bimaculatus, T.niphobles, and T.obscurus.	1262	1	13680763	4104228900	N22	WGS	GENOMIC	RANDOM	PRJNA522329	SRR8586054	SAMN10928567
SRS4375024	SRX5386539	N08	Takifugu alboplumbeus	HiSeq X Ten	CAFS	SRP186117	There are five species in this project, including T.rubripes, T.flavidus, T.bimaculatus, T.niphobles, and T.obscurus.	1468.34	1	15772671	4731801300	N08	WGS	GENOMIC	RANDOM	PRJNA522329	SRR8586055	SAMN10928560
SRS4375025	SRX5386542	N20	Takifugu alboplumbeus	HiSeq X Ten	CAFS	SRP186117	There are five species in this project, including T.rubripes, T.flavidus, T.bimaculatus, T.niphobles, and T.obscurus.	1417.9	1	15798210	4739463000	N20	WGS	GENOMIC	RANDOM	PRJNA522329	SRR8586052	SAMN10928565
SRS4375026	SRX5386541	N21	Takifugu alboplumbeus	HiSeq X Ten	CAFS	SRP186117	There are five species in this project, including T.rubripes, T.flavidus, T.bimaculatus, T.niphobles, and T.obscurus.	1093.37	1	12308191	3692457300	N21	WGS	GENOMIC	RANDOM	PRJNA522329	SRR8586053	SAMN10928566
SRS4375027	SRX5386543	N17	Takifugu alboplumbeus	HiSeq X Ten	CAFS	SRP186117	There are five species in this project, including T.rubripes, T.flavidus, T.bimaculatus, T.niphobles, and T.obscurus.	1622.96	1	18822035	5646610500	N17	WGS	GENOMIC	RANDOM	PRJNA522329	SRR8586051	SAMN10928564
SRS4375028	SRX5386544	OO09	Takifugu obscurus	HiSeq X Ten	CAFS	SRP186117	There are five species in this project, including T.rubripes, T.flavidus, T.bimaculatus, T.niphobles, and T.obscurus.	1377.52	1	14723428	4417028400	OO09	WGS	GENOMIC	RANDOM	PRJNA522329	SRR8586050	SAMN10928574
SRS4375029	SRX5386545	OO10	Takifugu obscurus	HiSeq X Ten	CAFS	SRP186117	There are five species in this project, including T.rubripes, T.flavidus, T.bimaculatus, T.niphobles, and T.obscurus.	1352.27	1	14384782	4315434600	OO10	WGS	GENOMIC	RANDOM	PRJNA522329	SRR8586049	SAMN10928575
SRS4375030	SRX5386546	OO12	Takifugu obscurus	HiSeq X Ten	CAFS	SRP186117	There are five species in this project, including T.rubripes, T.flavidus, T.bimaculatus, T.niphobles, and T.obscurus.	1393.19	1	14918349	4475504700	OO12	WGS	GENOMIC	RANDOM	PRJNA522329	SRR8586048	SAMN10928576
SRS4375031	SRX5386547	OO14	Takifugu obscurus	HiSeq X Ten	CAFS	SRP186117	There are five species in this project, including T.rubripes, T.flavidus, T.bimaculatus, T.niphobles, and T.obscurus.	1203.45	1	12931878	3879563400	OO14	WGS	GENOMIC	RANDOM	PRJNA522329	SRR8586047	SAMN10928577
SRS4375032	SRX5386548	N29	Takifugu alboplumbeus	HiSeq X Ten	CAFS	SRP186117	There are five species in this project, including T.rubripes, T.flavidus, T.bimaculatus, T.niphobles, and T.obscurus.	1398.34	1	15823692	4747107600	N29	WGS	GENOMIC	RANDOM	PRJNA522329	SRR8586046	SAMN10928570
SRS4375033	SRX5386549	OO06	Takifugu obscurus	HiSeq X Ten	CAFS	SRP186117	There are five species in this project, including T.rubripes, T.flavidus, T.bimaculatus, T.niphobles, and T.obscurus.	1657	1	17753578	5326073400	OO06	WGS	GENOMIC	RANDOM	PRJNA522329	SRR8586045	SAMN10928571
SRS4375034	SRX5386550	OO07	Takifugu obscurus	HiSeq X Ten	CAFS	SRP186117	There are five species in this project, including T.rubripes, T.flavidus, T.bimaculatus, T.niphobles, and T.obscurus.	1333.39	1	14120427	4236128100	OO07	WGS	GENOMIC	RANDOM	PRJNA522329	SRR8586044	SAMN10928572
SRS4375035	SRX5386552	OO15	Takifugu obscurus	HiSeq X Ten	CAFS	SRP186117	There are five species in this project, including T.rubripes, T.flavidus, T.bimaculatus, T.niphobles, and T.obscurus.	1171.64	1	12141061	3642318300	OO15	WGS	GENOMIC	RANDOM	PRJNA522329	SRR8586042	SAMN10928578
SRS4375036	SRX5386551	OO08	Takifugu obscurus	HiSeq X Ten	CAFS	SRP186117	There are five species in this project, including T.rubripes, T.flavidus, T.bimaculatus, T.niphobles, and T.obscurus.	1297.3	1	13808288	4142486400	OO08	WGS	GENOMIC	RANDOM	PRJNA522329	SRR8586043	SAMN10928573
SRS4375037	SRX5386553	OO16	Takifugu obscurus	HiSeq X Ten	CAFS	SRP186117	There are five species in this project, including T.rubripes, T.flavidus, T.bimaculatus, T.niphobles, and T.obscurus.	1920.68	1	20950856	6285256800	OO16	WGS	GENOMIC	RANDOM	PRJNA522329	SRR8586041	SAMN10928579
SRS4375038	SRX5386554	OO18	Takifugu obscurus	HiSeq X Ten	CAFS	SRP186117	There are five species in this project, including T.rubripes, T.flavidus, T.bimaculatus, T.niphobles, and T.obscurus.	1132.66	1	12219323	3665796900	OO18	WGS	GENOMIC	RANDOM	PRJNA522329	SRR8586040	SAMN10928581
SRS4375039	SRX5386555	OO17	Takifugu obscurus	HiSeq X Ten	CAFS	SRP186117	There are five species in this project, including T.rubripes, T.flavidus, T.bimaculatus, T.niphobles, and T.obscurus.	1539.66	1	16164626	4849387800	OO17	WGS	GENOMIC	RANDOM	PRJNA522329	SRR8586039	SAMN10928580
SRS4375040	SRX5386558	OO22	Takifugu obscurus	HiSeq X Ten	CAFS	SRP186117	There are five species in this project, including T.rubripes, T.flavidus, T.bimaculatus, T.niphobles, and T.obscurus.	1252.72	1	13375052	4012515600	OO22	WGS	GENOMIC	RANDOM	PRJNA522329	SRR8586036	SAMN10928585
SRS4375041	SRX5386556	OO20	Takifugu obscurus	HiSeq X Ten	CAFS	SRP186117	There are five species in this project, including T.rubripes, T.flavidus, T.bimaculatus, T.niphobles, and T.obscurus.	1192.85	1	12446598	3733979400	OO20	WGS	GENOMIC	RANDOM	PRJNA522329	SRR8586038	SAMN10928583
SRS4375042	SRX5386557	OO19	Takifugu obscurus	HiSeq X Ten	CAFS	SRP186117	There are five species in this project, including T.rubripes, T.flavidus, T.bimaculatus, T.niphobles, and T.obscurus.	1482.57	1	14243475	4273042500	OO19	WGS	GENOMIC	RANDOM	PRJNA522329	SRR8586037	SAMN10928582
SRS4375043	SRX5386559	OO21	Takifugu obscurus	HiSeq X Ten	CAFS	SRP186117	There are five species in this project, including T.rubripes, T.flavidus, T.bimaculatus, T.niphobles, and T.obscurus.	1389.49	1	14808132	4442439600	OO21	WGS	GENOMIC	RANDOM	PRJNA522329	SRR8586035	SAMN10928584
SRS4375044	SRX5386560	OO24	Takifugu obscurus	HiSeq X Ten	CAFS	SRP186117	There are five species in this project, including T.rubripes, T.flavidus, T.bimaculatus, T.niphobles, and T.obscurus.	1266.45	1	13586835	4076050500	OO24	WGS	GENOMIC	RANDOM	PRJNA522329	SRR8586034	SAMN10928587
SRS4375045	SRX5386561	OO23	Takifugu obscurus	HiSeq X Ten	CAFS	SRP186117	There are five species in this project, including T.rubripes, T.flavidus, T.bimaculatus, T.niphobles, and T.obscurus.	1345.58	1	14072453	4221735900	OO23	WGS	GENOMIC	RANDOM	PRJNA522329	SRR8586033	SAMN10928586
SRS4375046	SRX5386562	OO26	Takifugu obscurus	HiSeq X Ten	CAFS	SRP186117	There are five species in this project, including T.rubripes, T.flavidus, T.bimaculatus, T.niphobles, and T.obscurus.	1399.13	1	14731731	4419519300	OO26	WGS	GENOMIC	RANDOM	PRJNA522329	SRR8586032	SAMN10928589
SRS4375047	SRX5386563	OO25	Takifugu obscurus	HiSeq X Ten	CAFS	SRP186117	There are five species in this project, including T.rubripes, T.flavidus, T.bimaculatus, T.niphobles, and T.obscurus.	1392.35	1	14915209	4474562700	OO25	WGS	GENOMIC	RANDOM	PRJNA522329	SRR8586031	SAMN10928588
SRS4375048	SRX5386564	OO30	Takifugu obscurus	HiSeq X Ten	CAFS	SRP186117	There are five species in this project, including T.rubripes, T.flavidus, T.bimaculatus, T.niphobles, and T.obscurus.	1338.88	1	14352656	4305796800	OO30	WGS	GENOMIC	RANDOM	PRJNA522329	SRR8586030	SAMN10928592
SRS4375049	SRX5386565	OO32	Takifugu obscurus	HiSeq X Ten	CAFS	SRP186117	There are five species in this project, including T.rubripes, T.flavidus, T.bimaculatus, T.niphobles, and T.obscurus.	1198.45	1	12866205	3859861500	OO32	WGS	GENOMIC	RANDOM	PRJNA522329	SRR8586029	SAMN10928593
SRS4375050	SRX5386566	OO27	Takifugu obscurus	HiSeq X Ten	CAFS	SRP186117	There are five species in this project, including T.rubripes, T.flavidus, T.bimaculatus, T.niphobles, and T.obscurus.	1174.81	1	12544090	3763227000	OO27	WGS	GENOMIC	RANDOM	PRJNA522329	SRR8586028	SAMN10928590
SRS4375051	SRX5386567	OO28	Takifugu obscurus	HiSeq X Ten	CAFS	SRP186117	There are five species in this project, including T.rubripes, T.flavidus, T.bimaculatus, T.niphobles, and T.obscurus.	1246.01	1	13151592	3945477600	OO28	WGS	GENOMIC	RANDOM	PRJNA522329	SRR8586027	SAMN10928591
SRS4375052	SRX5386568	OO36	Takifugu obscurus	HiSeq X Ten	CAFS	SRP186117	There are five species in this project, including T.rubripes, T.flavidus, T.bimaculatus, T.niphobles, and T.obscurus.	1467.03	1	15467700	4640310000	OO36	WGS	GENOMIC	RANDOM	PRJNA522329	SRR8586026	SAMN10928596
SRS4375053	SRX5386569	OO37	Takifugu obscurus	HiSeq X Ten	CAFS	SRP186117	There are five species in this project, including T.rubripes, T.flavidus, T.bimaculatus, T.niphobles, and T.obscurus.	1238.57	1	13188016	3956404800	OO37	WGS	GENOMIC	RANDOM	PRJNA522329	SRR8586025	SAMN10928597
SRS4375054	SRX5386571	OO34	Takifugu obscurus	HiSeq X Ten	CAFS	SRP186117	There are five species in this project, including T.rubripes, T.flavidus, T.bimaculatus, T.niphobles, and T.obscurus.	1517.96	1	16215765	4864729500	OO34	WGS	GENOMIC	RANDOM	PRJNA522329	SRR8586023	SAMN10928595
SRS4375055	SRX5386570	OO33	Takifugu obscurus	HiSeq X Ten	CAFS	SRP186117	There are five species in this project, including T.rubripes, T.flavidus, T.bimaculatus, T.niphobles, and T.obscurus.	1273.85	1	13558281	4067484300	OO33	WGS	GENOMIC	RANDOM	PRJNA522329	SRR8586024	SAMN10928594
SRS4375056	SRX5386572	OO38	Takifugu obscurus	HiSeq X Ten	CAFS	SRP186117	There are five species in this project, including T.rubripes, T.flavidus, T.bimaculatus, T.niphobles, and T.obscurus.	1211.79	1	12755140	3826542000	OO38	WGS	GENOMIC	RANDOM	PRJNA522329	SRR8586022	SAMN10928598
SRS4375057	SRX5386574	R11	Takifugu rubripes	HiSeq X Ten	CAFS	SRP186117	There are five species in this project, including T.rubripes, T.flavidus, T.bimaculatus, T.niphobles, and T.obscurus.	1715.46	1	19479972	5843991600	R11	WGS	GENOMIC	RANDOM	PRJNA522329	SRR8586020	SAMN10928609
SRS4375058	SRX5386573	OO39	Takifugu obscurus	HiSeq X Ten	CAFS	SRP186117	There are five species in this project, including T.rubripes, T.flavidus, T.bimaculatus, T.niphobles, and T.obscurus.	1883.99	1	20362497	6108749100	OO39	WGS	GENOMIC	RANDOM	PRJNA522329	SRR8586021	SAMN10928599
SRS4375059	SRX5386575	R10	Takifugu rubripes	HiSeq X Ten	CAFS	SRP186117	There are five species in this project, including T.rubripes, T.flavidus, T.bimaculatus, T.niphobles, and T.obscurus.	1477.96	1	15833490	4750047000	R10	WGS	GENOMIC	RANDOM	PRJNA522329	SRR8586019	SAMN10928608
SRS4375060	SRX5386576	R09	Takifugu rubripes	HiSeq X Ten	CAFS	SRP186117	There are five species in this project, including T.rubripes, T.flavidus, T.bimaculatus, T.niphobles, and T.obscurus.	1647.9	1	19120513	5736153900	R09	WGS	GENOMIC	RANDOM	PRJNA522329	SRR8586018	SAMN10928607
SRS4375061	SRX5386577	R08	Takifugu rubripes	HiSeq X Ten	CAFS	SRP186117	There are five species in this project, including T.rubripes, T.flavidus, T.bimaculatus, T.niphobles, and T.obscurus.	1196.73	1	13489487	4046846100	R08	WGS	GENOMIC	RANDOM	PRJNA522329	SRR8586017	SAMN10928606
SRS4375062	SRX5386578	R07	Takifugu rubripes	HiSeq X Ten	CAFS	SRP186117	There are five species in this project, including T.rubripes, T.flavidus, T.bimaculatus, T.niphobles, and T.obscurus.	1581.51	1	16825072	5047521600	R07	WGS	GENOMIC	RANDOM	PRJNA522329	SRR8586016	SAMN10928605
SRS4375063	SRX5386579	R04	Takifugu rubripes	HiSeq X Ten	CAFS	SRP186117	There are five species in this project, including T.rubripes, T.flavidus, T.bimaculatus, T.niphobles, and T.obscurus.	1276.85	1	14290742	4287222600	R04	WGS	GENOMIC	RANDOM	PRJNA522329	SRR8586015	SAMN10928604
SRS4375064	SRX5386580	R03	Takifugu rubripes	HiSeq X Ten	CAFS	SRP186117	There are five species in this project, including T.rubripes, T.flavidus, T.bimaculatus, T.niphobles, and T.obscurus.	1464.22	1	16755894	5026768200	R03	WGS	GENOMIC	RANDOM	PRJNA522329	SRR8586014	SAMN10928603
SRS4375065	SRX5386581	R02	Takifugu rubripes	HiSeq X Ten	CAFS	SRP186117	There are five species in this project, including T.rubripes, T.flavidus, T.bimaculatus, T.niphobles, and T.obscurus.	1097.23	1	12464453	3739335900	R02	WGS	GENOMIC	RANDOM	PRJNA522329	SRR8586013	SAMN10928602
SRS4375066	SRX5386582	R01	Takifugu rubripes	HiSeq X Ten	CAFS	SRP186117	There are five species in this project, including T.rubripes, T.flavidus, T.bimaculatus, T.niphobles, and T.obscurus.	1741.42	1	19821058	5946317400	R01	WGS	GENOMIC	RANDOM	PRJNA522329	SRR8586012	SAMN10928601
SRS4375067	SRX5386583	OO40	Takifugu obscurus	HiSeq X Ten	CAFS	SRP186117	There are five species in this project, including T.rubripes, T.flavidus, T.bimaculatus, T.niphobles, and T.obscurus.	1630.87	1	16615350	4984605000	OO40	WGS	GENOMIC	RANDOM	PRJNA522329	SRR8586011	SAMN10928600
SRS4375068	SRX5386585	R21	Takifugu rubripes	HiSeq X Ten	CAFS	SRP186117	There are five species in this project, including T.rubripes, T.flavidus, T.bimaculatus, T.niphobles, and T.obscurus.	1633.01	1	18831852	5649555600	R21	WGS	GENOMIC	RANDOM	PRJNA522329	SRR8586009	SAMN10928619
SRS4375069	SRX5386584	R20	Takifugu rubripes	HiSeq X Ten	CAFS	SRP186117	There are five species in this project, including T.rubripes, T.flavidus, T.bimaculatus, T.niphobles, and T.obscurus.	1823.71	1	20964260	6289278000	R20	WGS	GENOMIC	RANDOM	PRJNA522329	SRR8586010	SAMN10928618
SRS4375070	SRX5386586	R12	Takifugu rubripes	HiSeq X Ten	CAFS	SRP186117	There are five species in this project, including T.rubripes, T.flavidus, T.bimaculatus, T.niphobles, and T.obscurus.	1326.32	1	14388280	4316484000	R12	WGS	GENOMIC	RANDOM	PRJNA522329	SRR8586008	SAMN10928610
SRS4375071	SRX5386587	R13	Takifugu rubripes	HiSeq X Ten	CAFS	SRP186117	There are five species in this project, including T.rubripes, T.flavidus, T.bimaculatus, T.niphobles, and T.obscurus.	1097.4	1	12307554	3692266200	R13	WGS	GENOMIC	RANDOM	PRJNA522329	SRR8586007	SAMN10928611
SRS4375072	SRX5386588	R14	Takifugu rubripes	HiSeq X Ten	CAFS	SRP186117	There are five species in this project, including T.rubripes, T.flavidus, T.bimaculatus, T.niphobles, and T.obscurus.	1262.94	1	13487908	4046372400	R14	WGS	GENOMIC	RANDOM	PRJNA522329	SRR8586006	SAMN10928612
SRS4375073	SRX5386589	R15	Takifugu rubripes	HiSeq X Ten	CAFS	SRP186117	There are five species in this project, including T.rubripes, T.flavidus, T.bimaculatus, T.niphobles, and T.obscurus.	2021.59	1	23090114	6927034200	R15	WGS	GENOMIC	RANDOM	PRJNA522329	SRR8586005	SAMN10928613
SRS4375074	SRX5386590	R16	Takifugu rubripes	HiSeq X Ten	CAFS	SRP186117	There are five species in this project, including T.rubripes, T.flavidus, T.bimaculatus, T.niphobles, and T.obscurus.	1459.02	1	15686534	4705960200	R16	WGS	GENOMIC	RANDOM	PRJNA522329	SRR8586004	SAMN10928614
SRS4375075	SRX5386591	R17	Takifugu rubripes	HiSeq X Ten	CAFS	SRP186117	There are five species in this project, including T.rubripes, T.flavidus, T.bimaculatus, T.niphobles, and T.obscurus.	1639.73	1	18511795	5553538500	R17	WGS	GENOMIC	RANDOM	PRJNA522329	SRR8586003	SAMN10928615
SRS4375076	SRX5386592	R18	Takifugu rubripes	HiSeq X Ten	CAFS	SRP186117	There are five species in this project, including T.rubripes, T.flavidus, T.bimaculatus, T.niphobles, and T.obscurus.	1415.2	1	15206889	4562066700	R18	WGS	GENOMIC	RANDOM	PRJNA522329	SRR8586002	SAMN10928616
SRS4375077	SRX5386593	R19	Takifugu rubripes	HiSeq X Ten	CAFS	SRP186117	There are five species in this project, including T.rubripes, T.flavidus, T.bimaculatus, T.niphobles, and T.obscurus.	1049.25	1	11767968	3530390400	R19	WGS	GENOMIC	RANDOM	PRJNA522329	SRR8586001	SAMN10928617
SRS4375078	SRX5386594	R27	Takifugu rubripes	HiSeq X Ten	CAFS	SRP186117	There are five species in this project, including T.rubripes, T.flavidus, T.bimaculatus, T.niphobles, and T.obscurus.	1546.92	1	17066281	4994881500	R27	WGS	GENOMIC	RANDOM	PRJNA522329	SRR8586000	SAMN10928625
SRS4375079	SRX5386596	R29	Takifugu rubripes	HiSeq X Ten	CAFS	SRP186117	There are five species in this project, including T.rubripes, T.flavidus, T.bimaculatus, T.niphobles, and T.obscurus.	1714.48	1	19788273	5936481900	R29	WGS	GENOMIC	RANDOM	PRJNA522329	SRR8585998	SAMN10928627
SRS4375081	SRX5386597	R28	Takifugu rubripes	HiSeq X Ten	CAFS	SRP186117	There are five species in this project, including T.rubripes, T.flavidus, T.bimaculatus, T.niphobles, and T.obscurus.	1747.31	1	20046139	6013841700	R28	WGS	GENOMIC	RANDOM	PRJNA522329	SRR8585997	SAMN10928626
SRS4375082	SRX5386599	R22	Takifugu rubripes	HiSeq X Ten	CAFS	SRP186117	There are five species in this project, including T.rubripes, T.flavidus, T.bimaculatus, T.niphobles, and T.obscurus.	1929.89	1	22336899	6701069700	R22	WGS	GENOMIC	RANDOM	PRJNA522329	SRR8585995	SAMN10928620
SRS4375083	SRX5386598	R23	Takifugu rubripes	HiSeq X Ten	CAFS	SRP186117	There are five species in this project, including T.rubripes, T.flavidus, T.bimaculatus, T.niphobles, and T.obscurus.	1305.37	1	14725058	4417517400	R23	WGS	GENOMIC	RANDOM	PRJNA522329	SRR8585996	SAMN10928621
SRS4375084	SRX5386600	R25	Takifugu rubripes	HiSeq X Ten	CAFS	SRP186117	There are five species in this project, including T.rubripes, T.flavidus, T.bimaculatus, T.niphobles, and T.obscurus.	1739.58	1	19965897	5989769100	R25	WGS	GENOMIC	RANDOM	PRJNA522329	SRR8585994	SAMN10928623
SRS4375085	SRX5386601	R24	Takifugu rubripes	HiSeq X Ten	CAFS	SRP186117	There are five species in this project, including T.rubripes, T.flavidus, T.bimaculatus, T.niphobles, and T.obscurus.	1363.09	1	15231330	4569399000	R24	WGS	GENOMIC	RANDOM	PRJNA522329	SRR8585993	SAMN10928622
SRS4375086	SRX5386602	R32	Takifugu rubripes	HiSeq X Ten	CAFS	SRP186117	There are five species in this project, including T.rubripes, T.flavidus, T.bimaculatus, T.niphobles, and T.obscurus.	1847.37	1	21224830	6367449000	R32	WGS	GENOMIC	RANDOM	PRJNA522329	SRR8585992	SAMN10928629
SRS4375087	SRX5386603	R31	Takifugu rubripes	HiSeq X Ten	CAFS	SRP186117	There are five species in this project, including T.rubripes, T.flavidus, T.bimaculatus, T.niphobles, and T.obscurus.	1175.39	1	12985202	3895560600	R31	WGS	GENOMIC	RANDOM	PRJNA522329	SRR8585991	SAMN10928628
SRS4375088	SRX5386604	N04	Takifugu alboplumbeus	HiSeq X Ten	CAFS	SRP186117	There are five species in this project, including T.rubripes, T.flavidus, T.bimaculatus, T.niphobles, and T.obscurus.	1875.88	1	21460669	6438200700	N04	WGS	GENOMIC	RANDOM	PRJNA522329	SRR8585990	SAMN10928558
SRS4375089	SRX5386605	N07	Takifugu alboplumbeus	HiSeq X Ten	CAFS	SRP186117	There are five species in this project, including T.rubripes, T.flavidus, T.bimaculatus, T.niphobles, and T.obscurus.	1663.17	1	19239256	5771776800	N07	WGS	GENOMIC	RANDOM	PRJNA522329	SRR8585989	SAMN10928559
SRS4375090	SRX5386606	N02	Takifugu alboplumbeus	HiSeq X Ten	CAFS	SRP186117	There are five species in this project, including T.rubripes, T.flavidus, T.bimaculatus, T.niphobles, and T.obscurus.	1769.44	1	20314272	6094281600	N02	WGS	GENOMIC	RANDOM	PRJNA522329	SRR8585988	SAMN10928556
SRS4375091	SRX5386607	N03	Takifugu alboplumbeus	HiSeq X Ten	CAFS	SRP186117	There are five species in this project, including T.rubripes, T.flavidus, T.bimaculatus, T.niphobles, and T.obscurus.	2559.78	1	28083901	8425170300	N03	WGS	GENOMIC	RANDOM	PRJNA522329	SRR8585987	SAMN10928557
SRS4375092	SRX5386609	F17	Takifugu flavidus	HiSeq X Ten	CAFS	SRP186117	There are five species in this project, including T.rubripes, T.flavidus, T.bimaculatus, T.niphobles, and T.obscurus.	1453.77	1	15650353	4695105900	F17	WGS	GENOMIC	RANDOM	PRJNA522329	SRR8585985	SAMN10928555
SRS4375093	SRX5386608	F16	Takifugu flavidus	HiSeq X Ten	CAFS	SRP186117	There are five species in this project, including T.rubripes, T.flavidus, T.bimaculatus, T.niphobles, and T.obscurus.	1611.03	1	18359061	5507718300	F16	WGS	GENOMIC	RANDOM	PRJNA522329	SRR8585986	SAMN10928554
SRS4375094	SRX5386610	F13	Takifugu flavidus	HiSeq X Ten	CAFS	SRP186117	There are five species in this project, including T.rubripes, T.flavidus, T.bimaculatus, T.niphobles, and T.obscurus.	1469.38	1	15965490	4789647000	F13	WGS	GENOMIC	RANDOM	PRJNA522329	SRR8585984	SAMN10928552
SRS4375096	SRX5386612	F10	Takifugu flavidus	HiSeq X Ten	CAFS	SRP186117	There are five species in this project, including T.rubripes, T.flavidus, T.bimaculatus, T.niphobles, and T.obscurus.	1399.89	1	15057751	4517325300	F10	WGS	GENOMIC	RANDOM	PRJNA522329	SRR8585982	SAMN10928550
SRS4375097	SRX5386613	F11	Takifugu flavidus	HiSeq X Ten	CAFS	SRP186117	There are five species in this project, including T.rubripes, T.flavidus, T.bimaculatus, T.niphobles, and T.obscurus.	1871.52	1	21536030	6460809000	F11	WGS	GENOMIC	RANDOM	PRJNA522329	SRR8585981	SAMN10928551
SRS4375098	SRX5386614	F04	Takifugu flavidus	HiSeq X Ten	CAFS	SRP186117	There are five species in this project, including T.rubripes, T.flavidus, T.bimaculatus, T.niphobles, and T.obscurus.	1440.07	1	16073325	4821997500	F04	WGS	GENOMIC	RANDOM	PRJNA522329	SRR8585980	SAMN10928548
SRS6837213	SRX8542474	Tb_2	Takifugu bimaculatus	HiSeq X Ten	Xiamen University	SRP267230	Genome Resequencing of nine Takifugu species	2027.47	1	20280344	6084103200	Tb_2	WGS	GENOMIC	RANDOM	PRJNA638440	SRR12009813	SAMN15194813
SRS6837214	SRX8542475	Tb_3	Takifugu bimaculatus	HiSeq X Ten	Xiamen University	SRP267230	Genome Resequencing of nine Takifugu species	2011.64	1	19954956	5986486800	Tb_3	WGS	GENOMIC	RANDOM	PRJNA638440	SRR12009812	SAMN15194814
SRS6837215	SRX8542476	Tp_1	Takifugu poecilonotus	HiSeq X Ten	Xiamen University	SRP267230	Genome Resequencing of nine Takifugu species	2100.52	1	20510531	6153159300	Tp_1	WGS	GENOMIC	RANDOM	PRJNA638440	SRR12009811	SAMN15194823
SRS6837216	SRX8542477	Tp_2	Takifugu poecilonotus	HiSeq X Ten	Xiamen University	SRP267230	Genome Resequencing of nine Takifugu species	2212.05	1	21848136	6554440800	Tp_2	WGS	GENOMIC	RANDOM	PRJNA638440	SRR12009810	SAMN15194824
SRS6837217	SRX8542478	Tf_1	Takifugu flavidus	HiSeq X Ten	Xiamen University	SRP267230	Genome Resequencing of nine Takifugu species	2171.99	1	21560634	6468190200	Tf_1	WGS	GENOMIC	RANDOM	PRJNA638440	SRR12009809	SAMN15194825
SRS6837218	SRX8542479	Tf_3	Takifugu flavidus	HiSeq X Ten	Xiamen University	SRP267230	Genome Resequencing of nine Takifugu species	1948.92	1	19369639	5810891700	Tf_3	WGS	GENOMIC	RANDOM	PRJNA638440	SRR12009808	SAMN15194826
SRS6837219	SRX8542480	Tf_9	Takifugu flavidus	HiSeq X Ten	Xiamen University	SRP267230	Genome Resequencing of nine Takifugu species	2036.69	1	19917039	5975111700	Tf_9	WGS	GENOMIC	RANDOM	PRJNA638440	SRR12009807	SAMN15194827
SRS6837220	SRX8542481	Tf_11	Takifugu flavidus	HiSeq X Ten	Xiamen University	SRP267230	Genome Resequencing of nine Takifugu species	1975.62	1	19339255	5801776500	Tf_11	WGS	GENOMIC	RANDOM	PRJNA638440	SRR12009806	SAMN15194828
SRS6837221	SRX8542482	Tf_13	Takifugu flavidus	HiSeq X Ten	Xiamen University	SRP267230	Genome Resequencing of nine Takifugu species	1973.78	1	19730850	5919255000	Tf_13	WGS	GENOMIC	RANDOM	PRJNA638440	SRR12009805	SAMN15194829
SRS6837222	SRX8542483	Tf_14	Takifugu flavidus	HiSeq X Ten	Xiamen University	SRP267230	Genome Resequencing of nine Takifugu species	2136.41	1	21196877	6359063100	Tf_14	WGS	GENOMIC	RANDOM	PRJNA638440	SRR12009804	SAMN15194830
SRS6837223	SRX8542484	Tf_15	Takifugu flavidus	HiSeq X Ten	Xiamen University	SRP267230	Genome Resequencing of nine Takifugu species	1914.93	1	18790592	5637177600	Tf_15	WGS	GENOMIC	RANDOM	PRJNA638440	SRR12009803	SAMN15194831
SRS6837224	SRX8542485	Tf_16	Takifugu flavidus	HiSeq X Ten	Xiamen University	SRP267230	Genome Resequencing of nine Takifugu species	1986.98	1	19715358	5914607400	Tf_16	WGS	GENOMIC	RANDOM	PRJNA638440	SRR12009802	SAMN15194832
SRS6837225	SRX8542486	Tb_7	Takifugu bimaculatus	HiSeq X Ten	Xiamen University	SRP267230	Genome Resequencing of nine Takifugu species	2354.38	1	23360674	7008202200	Tb_7	WGS	GENOMIC	RANDOM	PRJNA638440	SRR12009801	SAMN15194815
SRS6837226	SRX8542487	Tf_18	Takifugu flavidus	HiSeq X Ten	Xiamen University	SRP267230	Genome Resequencing of nine Takifugu species	2263.24	1	22253330	6675999000	Tf_18	WGS	GENOMIC	RANDOM	PRJNA638440	SRR12009800	SAMN15194833
SRS6837227	SRX8542488	Tf_19	Takifugu flavidus	HiSeq X Ten	Xiamen University	SRP267230	Genome Resequencing of nine Takifugu species	2707.86	1	26775136	8032540800	Tf_19	WGS	GENOMIC	RANDOM	PRJNA638440	SRR12009799	SAMN15194834
SRS6837228	SRX8542489	Tob_3	Takifugu oblongus	HiSeq X Ten	Xiamen University	SRP267230	Genome Resequencing of nine Takifugu species	1938.38	1	19002582	5700774600	Tob_3	WGS	GENOMIC	RANDOM	PRJNA638440	SRR12009798	SAMN15194835
SRS6837229	SRX8542490	Tob_4	Takifugu oblongus	HiSeq X Ten	Xiamen University	SRP267230	Genome Resequencing of nine Takifugu species	1890.23	1	18670174	5601052200	Tob_4	WGS	GENOMIC	RANDOM	PRJNA638440	SRR12009797	SAMN15194836
SRS6837230	SRX8542491	To_1	Takifugu obscurus	HiSeq X Ten	Xiamen University	SRP267230	Genome Resequencing of nine Takifugu species	1605.68	1	16004626	4801387800	To_1	WGS	GENOMIC	RANDOM	PRJNA638440	SRR12009796	SAMN15194837
SRS6837231	SRX8542492	To_2	Takifugu obscurus	HiSeq X Ten	Xiamen University	SRP267230	Genome Resequencing of nine Takifugu species	1739.62	1	17211566	5163469800	To_2	WGS	GENOMIC	RANDOM	PRJNA638440	SRR12009795	SAMN15194838
SRS6837232	SRX8542493	To_3	Takifugu obscurus	HiSeq X Ten	Xiamen University	SRP267230	Genome Resequencing of nine Takifugu species	1708.31	1	16845424	5053627200	To_3	WGS	GENOMIC	RANDOM	PRJNA638440	SRR12009794	SAMN15194839
SRS6837233	SRX8542494	To_4	Takifugu obscurus	HiSeq X Ten	Xiamen University	SRP267230	Genome Resequencing of nine Takifugu species	1869.95	1	18266880	5480064000	To_4	WGS	GENOMIC	RANDOM	PRJNA638440	SRR12009793	SAMN15194840
SRS6837234	SRX8542495	To_5	Takifugu obscurus	HiSeq X Ten	Xiamen University	SRP267230	Genome Resequencing of nine Takifugu species	1670.45	1	16412546	4923763800	To_5	WGS	GENOMIC	RANDOM	PRJNA638440	SRR12009792	SAMN15194841
SRS6837235	SRX8542496	To_6	Takifugu obscurus	HiSeq X Ten	Xiamen University	SRP267230	Genome Resequencing of nine Takifugu species	1933.24	1	19234008	5770202400	To_6	WGS	GENOMIC	RANDOM	PRJNA638440	SRR12009791	SAMN15194842
SRS6837236	SRX8542497	Tb_8	Takifugu bimaculatus	HiSeq X Ten	Xiamen University	SRP267230	Genome Resequencing of nine Takifugu species	2030.2	1	20221665	6066499500	Tb_8	WGS	GENOMIC	RANDOM	PRJNA638440	SRR12009790	SAMN15194816
SRS6837237	SRX8542498	To_7	Takifugu obscurus	HiSeq X Ten	Xiamen University	SRP267230	Genome Resequencing of nine Takifugu species	1841.42	1	17842291	5352687300	To_7	WGS	GENOMIC	RANDOM	PRJNA638440	SRR12009789	SAMN15194843
SRS6837238	SRX8542499	Ta_1	Takifugu alboplumbeus	HiSeq X Ten	Xiamen University	SRP267230	Genome Resequencing of nine Takifugu species	2085.86	1	20553831	6166149300	Ta_1	WGS	GENOMIC	RANDOM	PRJNA638440	SRR12009788	SAMN15194844
SRS6837239	SRX8542500	Ta_2	Takifugu alboplumbeus	HiSeq X Ten	Xiamen University	SRP267230	Genome Resequencing of nine Takifugu species	2095.14	1	20611559	6183467700	Ta_2	WGS	GENOMIC	RANDOM	PRJNA638440	SRR12009787	SAMN15194845
SRS6837240	SRX8542501	Ta_3	Takifugu alboplumbeus	HiSeq X Ten	Xiamen University	SRP267230	Genome Resequencing of nine Takifugu species	2359.3	1	23126617	6937985100	Ta_3	WGS	GENOMIC	RANDOM	PRJNA638440	SRR12009786	SAMN15194846
SRS6837241	SRX8542502	Ta_4	Takifugu alboplumbeus	HiSeq X Ten	Xiamen University	SRP267230	Genome Resequencing of nine Takifugu species	1850.15	1	18416657	5524997100	Ta_4	WGS	GENOMIC	RANDOM	PRJNA638440	SRR12009785	SAMN15194847
SRS6837242	SRX8542503	Tx_1	Takifugu xanthopterus	HiSeq X Ten	Xiamen University	SRP267230	Genome Resequencing of nine Takifugu species	1724.68	1	17019910	5105973000	Tx_1	WGS	GENOMIC	RANDOM	PRJNA638440	SRR12009784	SAMN15194848
SRS6837243	SRX8542504	Tx_2	Takifugu xanthopterus	HiSeq X Ten	Xiamen University	SRP267230	Genome Resequencing of nine Takifugu species	1690.08	1	16816729	5045018700	Tx_2	WGS	GENOMIC	RANDOM	PRJNA638440	SRR12009783	SAMN15194849
SRS6837244	SRX8542505	Tx_3	Takifugu xanthopterus	HiSeq X Ten	Xiamen University	SRP267230	Genome Resequencing of nine Takifugu species	1853.78	1	18445088	5533526400	Tx_3	WGS	GENOMIC	RANDOM	PRJNA638440	SRR12009782	SAMN15194850
SRS6837245	SRX8542506	Tx_4	Takifugu xanthopterus	HiSeq X Ten	Xiamen University	SRP267230	Genome Resequencing of nine Takifugu species	1794.17	1	17194432	5158329600	Tx_4	WGS	GENOMIC	RANDOM	PRJNA638440	SRR12009781	SAMN15194851
SRS6837246	SRX8542507	Tx_5	Takifugu xanthopterus	HiSeq X Ten	Xiamen University	SRP267230	Genome Resequencing of nine Takifugu species	1505.75	1	14446310	4333893000	Tx_5	WGS	GENOMIC	RANDOM	PRJNA638440	SRR12009780	SAMN15194852
SRS6837247	SRX8542508	Tb_10	Takifugu bimaculatus	HiSeq X Ten	Xiamen University	SRP267230	Genome Resequencing of nine Takifugu species	2091.57	1	20893484	6268045200	Tb_10	WGS	GENOMIC	RANDOM	PRJNA638440	SRR12009779	SAMN15194817
SRS6837248	SRX8542509	Tx_6	Takifugu xanthopterus	HiSeq X Ten	Xiamen University	SRP267230	Genome Resequencing of nine Takifugu species	1786.68	1	17412093	5223627900	Tx_6	WGS	GENOMIC	RANDOM	PRJNA638440	SRR12009778	SAMN15194853
SRS6837249	SRX8542510	Tx_11	Takifugu xanthopterus	HiSeq X Ten	Xiamen University	SRP267230	Genome Resequencing of nine Takifugu species	1699.49	1	16797964	5039389200	Tx_11	WGS	GENOMIC	RANDOM	PRJNA638440	SRR12009777	SAMN15194854
SRS6837250	SRX8542511	Tx_12	Takifugu xanthopterus	HiSeq X Ten	Xiamen University	SRP267230	Genome Resequencing of nine Takifugu species	1882.93	1	18570568	5571170400	Tx_12	WGS	GENOMIC	RANDOM	PRJNA638440	SRR12009776	SAMN15194855
SRS6837251	SRX8542512	Tx_13	Takifugu xanthopterus	HiSeq X Ten	Xiamen University	SRP267230	Genome Resequencing of nine Takifugu species	1526.76	1	14867098	4460129400	Tx_13	WGS	GENOMIC	RANDOM	PRJNA638440	SRR12009775	SAMN15194856
SRS6837252	SRX8542513	Toc_1	Takifugu ocellatus	HiSeq X Ten	Xiamen University	SRP267230	Genome Resequencing of nine Takifugu species	1715.48	1	16632875	4989862500	Toc_1	WGS	GENOMIC	RANDOM	PRJNA638440	SRR12009774	SAMN15194857
SRS6837253	SRX8542514	Toc_2	Takifugu ocellatus	HiSeq X Ten	Xiamen University	SRP267230	Genome Resequencing of nine Takifugu species	1600.88	1	15635741	4690722300	Toc_2	WGS	GENOMIC	RANDOM	PRJNA638440	SRR12009773	SAMN15194858
SRS6837254	SRX8542515	Toc_3	Takifugu ocellatus	HiSeq X Ten	Xiamen University	SRP267230	Genome Resequencing of nine Takifugu species	1816.18	1	17506056	5251816800	Toc_3	WGS	GENOMIC	RANDOM	PRJNA638440	SRR12009772	SAMN15194859
SRS6837255	SRX8542516	Toc_4	Takifugu ocellatus	HiSeq X Ten	Xiamen University	SRP267230	Genome Resequencing of nine Takifugu species	1962.58	1	19178614	5753584200	Toc_4	WGS	GENOMIC	RANDOM	PRJNA638440	SRR12009771	SAMN15194860
SRS6837256	SRX8542517	Toc_5	Takifugu ocellatus	HiSeq X Ten	Xiamen University	SRP267230	Genome Resequencing of nine Takifugu species	2010.01	1	19262127	5778638100	Toc_5	WGS	GENOMIC	RANDOM	PRJNA638440	SRR12009770	SAMN15194861
SRS6837257	SRX8542518	Toc_6	Takifugu ocellatus	HiSeq X Ten	Xiamen University	SRP267230	Genome Resequencing of nine Takifugu species	1989.44	1	19379403	5813820900	Toc_6	WGS	GENOMIC	RANDOM	PRJNA638440	SRR12009769	SAMN15194862
SRS6837258	SRX8542519	Tb_11	Takifugu bimaculatus	HiSeq X Ten	Xiamen University	SRP267230	Genome Resequencing of nine Takifugu species	2144.31	1	21326274	6397882200	Tb_11	WGS	GENOMIC	RANDOM	PRJNA638440	SRR12009768	SAMN15194818
SRS6837259	SRX8542520	Toc_7	Takifugu ocellatus	HiSeq X Ten	Xiamen University	SRP267230	Genome Resequencing of nine Takifugu species	2034.37	1	19905471	5971641300	Toc_7	WGS	GENOMIC	RANDOM	PRJNA638440	SRR12009767	SAMN15194863
SRS6837260	SRX8542521	Toc_8	Takifugu ocellatus	HiSeq X Ten	Xiamen University	SRP267230	Genome Resequencing of nine Takifugu species	2128.61	1	20686233	6205869900	Toc_8	WGS	GENOMIC	RANDOM	PRJNA638440	SRR12009766	SAMN15194864
SRS6837261	SRX8542522	Toc_9	Takifugu ocellatus	HiSeq X Ten	Xiamen University	SRP267230	Genome Resequencing of nine Takifugu species	2192.24	1	20453726	6136117800	Toc_9	WGS	GENOMIC	RANDOM	PRJNA638440	SRR12009765	SAMN15194865
SRS6837262	SRX8542523	Toc_10	Takifugu ocellatus	HiSeq X Ten	Xiamen University	SRP267230	Genome Resequencing of nine Takifugu species	2162.06	1	21178146	6353443800	Toc_10	WGS	GENOMIC	RANDOM	PRJNA638440	SRR12009764	SAMN15194866
SRS6837263	SRX8542524	Toc_11	Takifugu ocellatus	HiSeq X Ten	Xiamen University	SRP267230	Genome Resequencing of nine Takifugu species	1938.93	1	18798881	5639664300	Toc_11	WGS	GENOMIC	RANDOM	PRJNA638440	SRR12009763	SAMN15194867
SRS6837264	SRX8542525	Toc_12	Takifugu ocellatus	HiSeq X Ten	Xiamen University	SRP267230	Genome Resequencing of nine Takifugu species	1049.79	1	10239534	3071860200	Toc_12	WGS	GENOMIC	RANDOM	PRJNA638440	SRR12009762	SAMN15194868
SRS6837265	SRX8542526	Tob_5	Takifugu oblongus	HiSeq X Ten	Xiamen University	SRP267230	Genome Resequencing of nine Takifugu species	858.47	1	8198126	2459437800	Tob_5	WGS	GENOMIC	RANDOM	PRJNA638440	SRR12009761	SAMN15194869
SRS6837266	SRX8542527	Tob_6	Takifugu oblongus	HiSeq X Ten	Xiamen University	SRP267230	Genome Resequencing of nine Takifugu species	2079.95	1	20704583	6211374900	Tob_6	WGS	GENOMIC	RANDOM	PRJNA638440	SRR12009760	SAMN15194870
SRS6837267	SRX8542528	Tob_7	Takifugu oblongus	HiSeq X Ten	Xiamen University	SRP267230	Genome Resequencing of nine Takifugu species	1960.73	1	18933586	5680075800	Tob_7	WGS	GENOMIC	RANDOM	PRJNA638440	SRR12009759	SAMN15194871
SRS6837268	SRX8542529	Tob_8	Takifugu oblongus	HiSeq X Ten	Xiamen University	SRP267230	Genome Resequencing of nine Takifugu species	2253.34	1	22291594	6687478200	Tob_8	WGS	GENOMIC	RANDOM	PRJNA638440	SRR12009758	SAMN15194872
SRS6837269	SRX8542530	Tb_13	Takifugu bimaculatus	HiSeq X Ten	Xiamen University	SRP267230	Genome Resequencing of nine Takifugu species	1985.24	1	19760764	5928229200	Tb_13	WGS	GENOMIC	RANDOM	PRJNA638440	SRR12009757	SAMN15194819
SRS6837270	SRX8542531	Tob_9	Takifugu oblongus	HiSeq X Ten	Xiamen University	SRP267230	Genome Resequencing of nine Takifugu species	1824.15	1	17955755	5386726500	Tob_9	WGS	GENOMIC	RANDOM	PRJNA638440	SRR12009756	SAMN15194873
SRS6837271	SRX8542532	Tob_10	Takifugu oblongus	HiSeq X Ten	Xiamen University	SRP267230	Genome Resequencing of nine Takifugu species	2098	1	20424218	6127265400	Tob_10	WGS	GENOMIC	RANDOM	PRJNA638440	SRR12009755	SAMN15194874
SRS6837272	SRX8542533	Tr_1	Takifugu rubripes	HiSeq X Ten	Xiamen University	SRP267230	Genome Resequencing of nine Takifugu species	2584.98	1	22912307	6873692100	Tr_1	WGS	GENOMIC	RANDOM	PRJNA638440	SRR12009754	SAMN15194875
SRS6837273	SRX8542534	Tr_2	Takifugu rubripes	HiSeq X Ten	Xiamen University	SRP267230	Genome Resequencing of nine Takifugu species	2121.54	1	20764159	6229247700	Tr_2	WGS	GENOMIC	RANDOM	PRJNA638440	SRR12009753	SAMN15194876
SRS6837274	SRX8542535	Tr_3	Takifugu rubripes	HiSeq X Ten	Xiamen University	SRP267230	Genome Resequencing of nine Takifugu species	2071.18	1	19632554	5889766200	Tr_3	WGS	GENOMIC	RANDOM	PRJNA638440	SRR12009752	SAMN15194877
SRS6837275	SRX8542536	Tr_4	Takifugu rubripes	HiSeq X Ten	Xiamen University	SRP267230	Genome Resequencing of nine Takifugu species	2450.88	1	24163113	7248933900	Tr_4	WGS	GENOMIC	RANDOM	PRJNA638440	SRR12009751	SAMN15194878
SRS6837276	SRX8542537	Tr_5	Takifugu rubripes	HiSeq X Ten	Xiamen University	SRP267230	Genome Resequencing of nine Takifugu species	1935.18	1	18956697	5687009100	Tr_5	WGS	GENOMIC	RANDOM	PRJNA638440	SRR12009750	SAMN15194879
SRS6837277	SRX8542538	Tr_6	Takifugu rubripes	HiSeq X Ten	Xiamen University	SRP267230	Genome Resequencing of nine Takifugu species	2069.27	1	20315276	6094582800	Tr_6	WGS	GENOMIC	RANDOM	PRJNA638440	SRR12009749	SAMN15194880
SRS6837278	SRX8542539	Tr_7	Takifugu rubripes	HiSeq X Ten	Xiamen University	SRP267230	Genome Resequencing of nine Takifugu species	1967.85	1	19490038	5847011400	Tr_7	WGS	GENOMIC	RANDOM	PRJNA638440	SRR12009748	SAMN15194881
SRS6837279	SRX8542540	Tr_8	Takifugu rubripes	HiSeq X Ten	Xiamen University	SRP267230	Genome Resequencing of nine Takifugu species	2001.19	1	19234469	5770340700	Tr_8	WGS	GENOMIC	RANDOM	PRJNA638440	SRR12009747	SAMN15194882
SRS6837280	SRX8542541	Tb_17	Takifugu bimaculatus	HiSeq X Ten	Xiamen University	SRP267230	Genome Resequencing of nine Takifugu species	2107.27	1	21006730	6302019000	Tb_17	WGS	GENOMIC	RANDOM	PRJNA638440	SRR12009746	SAMN15194820
SRS6837281	SRX8542542	Tr_9	Takifugu rubripes	HiSeq X Ten	Xiamen University	SRP267230	Genome Resequencing of nine Takifugu species	2003.95	1	19912842	5973852600	Tr_9	WGS	GENOMIC	RANDOM	PRJNA638440	SRR12009745	SAMN15194883
SRS6837282	SRX8542543	Tr_10	Takifugu rubripes	HiSeq X Ten	Xiamen University	SRP267230	Genome Resequencing of nine Takifugu species	1892.38	1	18481743	5544522900	Tr_10	WGS	GENOMIC	RANDOM	PRJNA638440	SRR12009744	SAMN15194884
SRS6837283	SRX8542544	Tb_18	Takifugu bimaculatus	HiSeq X Ten	Xiamen University	SRP267230	Genome Resequencing of nine Takifugu species	2036.34	1	20256144	6076843200	Tb_18	WGS	GENOMIC	RANDOM	PRJNA638440	SRR12009743	SAMN15194821
SRS6837284	SRX8542545	Tb_20	Takifugu bimaculatus	HiSeq X Ten	Xiamen University	SRP267230	Genome Resequencing of nine Takifugu species	2054.77	1	20363242	6108972600	Tb_20	WGS	GENOMIC	RANDOM	PRJNA638440	SRR12009742	SAMN15194822
