# Supplementary material for: Construction of the graph genomes of Takifugu provides novel insights into the genomic mechanisms of population structure and migratory traits
Source: BMC Biol. 2025 Jul 1;23:195. doi: 10.1186/s12915-025-02296-7 (PMC12220038; doi:10.1186/s12915-025-02296-7)
Supplement: Supplementary file 11 — Additional file 11: Table 10. The RNA-seq data used for the transcriptomic characteristic analysis of the pan-genome in this study. [file 12915_2025_2296_MOESM11_ESM.xlsx]

## Sheet: Sheet1
Additional file 9: Table 8. Results of the BUSCO evaluation of the six reassembled and corrected Takifugu genomes.
Genome	Complete BUSCOs	Complete and single-copy BUSCOs	Complete and duplicated BUSCOs	Fragmented BUSCOs	Missing BUSCOs	BUSCO
Takifugu rubripes	3507	3450	57	19	114	0.964
Takifugu flavidus	3518	3482	36	18	104	0.967
Takifugu bimaculatus	3432	3305	127	33	175	0.943
